# Supplementary material for: Decoding drought tolerance from a genomic approach in Castanea sativa Mill
Source: Plant Genome. 2025 Nov 9;18(4):e70116. doi: 10.1002/tpg2.70116 (PMC12598267; doi:10.1002/tpg2.70116)
Supplement: Supplementary file 4 — Table S1. Functional annotation of the initial gene data list selected from Madritsch et al. (2019). Table S2. Designed primers for CDS Sanger sequencing. Table S3. Features of CDS sequenced using Sanger sequencing. Table S4. BLASTn of in silico CDS obtained by short‐read mapping against CDS obtained by Sanger Sequencing. Table S5. Simple sequence repeats within the CDS of the candidate genes. [file TPG2-18-e70116-s004.xlsx]

## Sheet: TableS1. Candidate Genes
Table S1. Functional annotation of the initial gene data list selected from Madritsch et al. 2019.
Protein ID (selected from Madristch et al. 2019)	Gen Ids	Description	Length	Tags	#Hits	e-Value	sim mean	#GO	GO IDs	GO Names	Enzyme Codes	Enzyme Names	InterPro IDs	InterPro GO IDs	InterPro GO Names
ABA99914.1	NA	ORF3 polyprotein	730	[INTERPRO, BLASTED, MAPPED, GO-SLIM]	10	0	68.18	4	P:GO:0006139; F:GO:0003676; F:GO:0004518; F:GO:0016740	P:nucleobase-containing compound metabolic process; F:nucleic acid binding; F:nuclease activity; F:transferase activity	EC:3.1; EC:2	Acting on ester bonds; Transferases	IPR041373 (PFAM); IPR000477 (PFAM); IPR043128 (G3DSA:3.30.70.GENE3D); IPR043128 (G3DSA:3.30.70.GENE3D); IPR036397 (G3DSA:3.30.420.GENE3D); G3DSA:3.10.10.10 (GENE3D); PTHR33064 (PANTHER); IPR000477 (PROSITE_PROFILES); cd01647 (CDD); IPR043502 (SUPERFAMILY)	F:GO:0003676	F:nucleic acid binding
AQK42987.1	103641534	uncharacterized protein LOC103641534 isoform X1	1110	[INTERPRO, BLASTED, GO-SLIM]	10	0	91.37	5	P:GO:0009056; P:GO:0009987; F:GO:0005515; C:GO:0005622; C:GO:0016020	P:catabolic process; P:cellular process; F:protein binding; C:intracellular anatomical structure; C:membrane	NA	NA	IPR001680 (SMART); IPR001680 (PFAM); IPR015943 (G3DSA:2.130.10.GENE3D); IPR000477 (PFAM); mobidb-lite (MOBIDB_LITE); mobidb-lite (MOBIDB_LITE); PTHR22874 (PANTHER); PS50294 (PROSITE_PROFILES); IPR001680 (PROSITE_PROFILES); cd01650 (CDD); IPR011047 (SUPERFAMILY); IPR043502 (SUPERFAMILY)	P:GO:0006914; P:GO:0008152; P:GO:0009056; P:GO:0009987; P:GO:0044237; P:GO:0044248; P:GO:0061919; F:GO:0005515; C:GO:0005622; C:GO:0016020; C:GO:0043226; C:GO:0043227; C:GO:0043229; C:GO:0043231; C:GO:0110165	P:autophagy; P:metabolic process; P:catabolic process; P:cellular process; P:cellular metabolic process; P:cellular catabolic process; P:process utilizing autophagic mechanism; F:protein binding; C:intracellular anatomical structure; C:membrane; C:organelle; C:membrane-bounded organelle; C:intracellular organelle; C:intracellular membrane-bounded organelle; C:cellular anatomical entity
CAN61929.1	109122214	retrovirus-related Pol polyprotein from transposon TNT 1-94 isoform X1	1271	[INTERPRO, BLASTED, GO-SLIM]	10	0	67.45	2	P:GO:0006259; F:GO:0003676	P:DNA metabolic process; F:nucleic acid binding	NA	NA	IPR025724 (PFAM); IPR013103 (PFAM); IPR001584 (PFAM); PF14223 (PFAM); IPR036397 (G3DSA:3.30.420.GENE3D); PTHR11439 (PANTHER); IPR001584 (PROSITE_PROFILES); cd09272 (CDD); IPR043502 (SUPERFAMILY); IPR012337 (SUPERFAMILY)	P:GO:0015074; F:GO:0003676	P:DNA integration; F:nucleic acid binding
CAN76793.1	NA	RNase H-like domain-containing protein	1469	[INTERPRO, BLASTED, MAPPED, GO-SLIM]	10	0	66.83	3	P:GO:0006259; F:GO:0003676; C:GO:0016020	P:DNA metabolic process; F:nucleic acid binding; C:membrane	NA	NA	IPR000953 (SMART); G3DSA:2.40.50.40 (GENE3D); IPR041577 (PFAM); G3DSA:1.10.340.70 (GENE3D); IPR000477 (PFAM); IPR041588 (PFAM); PF08284 (PFAM); IPR005162 (PFAM); IPR043128 (G3DSA:3.30.70.GENE3D); G3DSA:3.10.20.370 (GENE3D); IPR036397 (G3DSA:3.30.420.GENE3D); IPR043128 (G3DSA:3.30.70.GENE3D); G3DSA:3.10.10.10 (GENE3D); IPR023780 (PFAM); IPR021109 (G3DSA:2.40.70.GENE3D); PTHR24559 (PANTHER); IPR000…	P:GO:0015074; F:GO:0003676	P:DNA integration; F:nucleic acid binding
CAN80320.1	NA	retrovirus-related Pol polyprotein from transposon TNT 1-94 isoform X1	1261	[INTERPRO, BLASTED, GO-SLIM]	10	0	62.78	2	P:GO:0006259; F:GO:0003676	P:DNA metabolic process; F:nucleic acid binding	NA	NA	IPR036397 (G3DSA:3.30.420.GENE3D); IPR013103 (PFAM); PF14223 (PFAM); IPR025724 (PFAM); IPR001584 (PFAM); mobidb-lite (MOBIDB_LITE); PTHR11439 (PANTHER); IPR001584 (PROSITE_PROFILES); cd09272 (CDD); IPR043502 (SUPERFAMILY); IPR012337 (SUPERFAMILY)	P:GO:0015074; F:GO:0003676	P:DNA integration; F:nucleic acid binding
CAN83990.1	NA	uncharacterized protein LOC103832953 isoform X1	1243	[INTERPRO, BLASTED, GO-SLIM]	10	0	57.19	2	P:GO:0006259; F:GO:0003676	P:DNA metabolic process; F:nucleic acid binding	NA	NA	IPR013103 (PFAM); IPR036397 (G3DSA:3.30.420.GENE3D); IPR029472 (PFAM); IPR025724 (PFAM); PTHR11439 (PANTHER); IPR001584 (PROSITE_PROFILES); cd09272 (CDD); IPR043502 (SUPERFAMILY); IPR012337 (SUPERFAMILY)	P:GO:0015074; F:GO:0003676	P:DNA integration; F:nucleic acid binding
EYU25902.1	105970884	IAA-leucine resistant 2	432	[INTERPRO, BLASTED]	10	0	67.06	NA	NA	NA	NA	NA	no IPS match	no IPS match	no IPS match
KYP40700.1	NA	uncharacterized protein LOC114174061	289	[INTERPRO, BLASTED]	10	5.92841e-128	86.49	NA	NA	NA	NA	NA	IPR046341 (G3DSA:2.170.270.GENE3D); IPR040415 (PANTHER)	no GO terms	no GO terms
KZV29364.1	121768142	twinkle homolog protein, chloroplastic/mitochondrial isoform X1	914	[INTERPRO, BLASTED, MAPPED, GO-SLIM]	10	0	88.98	5	P:GO:0006259; P:GO:0016043; F:GO:0000166; F:GO:0003677; F:GO:0016787	P:DNA metabolic process; P:cellular component organization; F:nucleotide binding; F:DNA binding; F:hydrolase activity	EC:5.6.2.3	n/a	IPR006171 (SMART); IPR006171 (PFAM); G3DSA:3.40.1360.10 (GENE3D); IPR027417 (G3DSA:3.40.50.GENE3D); IPR007694 (PFAM); mobidb-lite (MOBIDB_LITE); IPR027032 (PANTHER); IPR007694 (PROSITE_PROFILES); IPR006171 (PROSITE_PROFILES); IPR034154 (CDD); IPR034154 (CDD); IPR027417 (SUPERFAMILY); SSF56731 (SUPERFAMILY); SSF56731 (SUPERFAMILY)	P:GO:0006260; F:GO:0003676; F:GO:0003677; F:GO:0003678; F:GO:0003697; F:GO:0003824; F:GO:0004386; F:GO:0005488; F:GO:0005524; F:GO:0008094; F:GO:0016462; F:GO:0016787; F:GO:0016817; F:GO:0016818; F:GO:0016887; F:GO:0017111; F:GO:0043139; F:GO:0097159; F:GO:0140097; F:GO:0140640; F:GO:0140657; F:GO:1901363	P:DNA replication; F:nucleic acid binding; F:DNA binding; F:DNA helicase activity; F:single-stranded DNA binding; F:catalytic activity; F:helicase activity; F:binding; F:ATP binding; F:ATP-dependent activity, acting on DNA; F:pyrophosphatase activity; F:hydrolase activity; F:hydrolase activity, acting on acid anhydrides; F:hydrolase activity, acting on acid anhydrides, in phosphorus-containing an…
KZV33130.1	NA	hypersensitive-induced response protein 2	186	[INTERPRO, BLASTED, MAPPED, GO-SLIM]	10	5.74121e-115	97.31	1	C:GO:0005886	C:plasma membrane	NA	NA	IPR001107 (PFAM); IPR036013 (G3DSA:3.30.479.GENE3D); PTHR43327 (PANTHER); cd03407 (CDD); IPR036013 (SUPERFAMILY)	no GO terms	no GO terms
OMO96265.1	NA	protein ACCELERATED CELL DEATH 6	599	[INTERPRO, BLASTED, MAPPED, GO-SLIM]	10	0	68.07	6	P:GO:0009987; P:GO:0036211; F:GO:0005515; F:GO:0016787; F:GO:0030234; C:GO:0005886	P:cellular process; P:protein modification process; F:protein binding; F:hydrolase activity; F:enzyme regulator activity; C:plasma membrane	NA	NA	IPR002110 (SMART); IPR036770 (G3DSA:1.25.40.GENE3D); IPR026961 (PFAM); IPR002110 (PFAM); IPR002110 (PFAM); PTHR24186 (PANTHER); PS50297 (PROSITE_PROFILES); IPR002110 (PROSITE_PROFILES); PS50297 (PROSITE_PROFILES); PS50297 (PROSITE_PROFILES); IPR002110 (PROSITE_PROFILES); IPR002110 (PROSITE_PROFILES); IPR036770 (SUPERFAMILY)	P:GO:0006470; P:GO:0006793; P:GO:0006796; P:GO:0006807; P:GO:0008152; P:GO:0009987; P:GO:0016311; P:GO:0019220; P:GO:0019222; P:GO:0019538; P:GO:0019538; P:GO:0031323; P:GO:0031399; P:GO:0035303; P:GO:0035304; P:GO:0036211; P:GO:0036211; P:GO:0043170; P:GO:0043412; P:GO:0044237; P:GO:0044238; P:GO:0044260; P:GO:0050789; P:GO:0050794; P:GO:0051171; P:GO:0051174; P:GO:0051246; P:GO:0051246; P:GO:00…	P:protein dephosphorylation; P:phosphorus metabolic process; P:phosphate-containing compound metabolic process; P:nitrogen compound metabolic process; P:metabolic process; P:cellular process; P:dephosphorylation; P:regulation of phosphate metabolic process; P:regulation of metabolic process; P:protein metabolic process; P:protein metabolic process; P:regulation of cellular metabolic process; P:re…
POE45628.1	NA	---NA---	66	[INTERPRO, NO-BLAST]	NA	NA	NA	NA	NA	NA	NA	NA	PS51257 (PROSITE_PROFILES)	no GO terms	no GO terms
POE45731.1	112015866	LRR receptor-like serine/threonine-protein kinase IOS1	203	[INTERPRO, BLASTED]	10	1.06725e-132	87.31	NA	NA	NA	NA	NA	IPR024788 (PFAM); PTHR45631 (PANTHER)	no GO terms	no GO terms
POE45809.1	112015797	probable disease resistance protein At1g58602	881	[INTERPRO, BLASTED, MAPPED, GO-SLIM]	10	0	72.21	4	P:GO:0006950; P:GO:0009605; P:GO:0009607; F:GO:0000166	P:response to stress; P:response to external stimulus; P:response to biotic stimulus; F:nucleotide binding	NA	NA	PR00364 (PRINTS); G3DSA:1.20.5.4130 (GENE3D); IPR041118 (PFAM); IPR002182 (PFAM); IPR032675 (G3DSA:3.80.10.GENE3D); IPR042197 (G3DSA:1.10.8.GENE3D); IPR036388 (G3DSA:1.10.10.GENE3D); IPR027417 (G3DSA:3.40.50.GENE3D); IPR044974 (PANTHER); IPR038005 (CDD); SSF52058 (SUPERFAMILY); IPR027417 (SUPERFAMILY)	P:GO:0006950; P:GO:0006952; P:GO:0009605; P:GO:0009607; P:GO:0043207; P:GO:0044419; P:GO:0050896; P:GO:0051707; P:GO:0098542; F:GO:0043531	P:response to stress; P:defense response; P:response to external stimulus; P:response to biotic stimulus; P:response to external biotic stimulus; P:biological process involved in interspecies interaction between organisms; P:response to stimulus; P:response to other organism; P:defense response to other organism; F:ADP binding
POE48519.1	NA	peroxidase 52-like	119	[INTERPRO, BLASTED]	8	5.27522e-35	52.85	NA	NA	NA	NA	NA	mobidb-lite (MOBIDB_LITE)	no GO terms	no GO terms
POE49931.1	NA	pre-rRNA-processing protein las1 isoform X3	575	[INTERPRO, BLASTED, MAPPED, GO-SLIM]	10	0	87.07	3	P:GO:0006139; F:GO:0004518; C:GO:0005829	P:nucleobase-containing compound metabolic process; F:nuclease activity; C:cytosol	NA	NA	IPR007174 (PFAM); IPR007174 (PANTHER)	P:GO:0000460; P:GO:0000470; P:GO:0006139; P:GO:0006364; P:GO:0006396; P:GO:0006725; P:GO:0006807; P:GO:0008152; P:GO:0009987; P:GO:0010467; P:GO:0016070; P:GO:0016072; P:GO:0022613; P:GO:0034470; P:GO:0034641; P:GO:0034660; P:GO:0042254; P:GO:0042273; P:GO:0043170; P:GO:0044085; P:GO:0044237; P:GO:0044238; P:GO:0046483; P:GO:0071704; P:GO:0071840; P:GO:0090304; P:GO:1901360; F:GO:0004519; C:GO:00…	P:maturation of 5.8S rRNA; P:maturation of LSU-rRNA; P:nucleobase-containing compound metabolic process; P:rRNA processing; P:RNA processing; P:cellular aromatic compound metabolic process; P:nitrogen compound metabolic process; P:metabolic process; P:cellular process; P:gene expression; P:RNA metabolic process; P:rRNA metabolic process; P:ribonucleoprotein complex biogenesis; P:ncRNA processing;…
POE50266.1	NA	ras-related protein Rab-2B isoform X2	137	[INTERPRO, BLASTED, GO-SLIM]	10	0.000114044	93.58	2	F:GO:0000166; F:GO:0016787	F:nucleotide binding; F:hydrolase activity	NA	NA	IPR027417 (G3DSA:3.40.50.GENE3D); IPR001806 (PFAM); PTHR47979 (PANTHER); IPR027417 (SUPERFAMILY)	F:GO:0003924; F:GO:0005525	F:GTPase activity; F:GTP binding
POE50443.1	112012534	nucleolar MIF4G domain-containing protein 1 isoform X1	1296	[INTERPRO, BLASTED, MAPPED, GO-SLIM]	10	0	90.72	5	P:GO:0009987; F:GO:0003723; F:GO:0005515; C:GO:0005730; C:GO:0016020	P:cellular process; F:RNA binding; F:protein binding; C:nucleolus; C:membrane	NA	NA	IPR003891 (SMART); IPR003890 (SMART); IPR003890 (PFAM); IPR003891 (PFAM); G3DSA:1.25.40.180 (GENE3D); mobidb-lite (MOBIDB_LITE); mobidb-lite (MOBIDB_LITE); mobidb-lite (MOBIDB_LITE); mobidb-lite (MOBIDB_LITE); mobidb-lite (MOBIDB_LITE); mobidb-lite (MOBIDB_LITE); PTHR18034 (PANTHER); IPR003891 (PROSITE_PROFILES); IPR016024 (SUPERFAMILY); IPR016024 (SUPERFAMILY)	P:GO:0009987; P:GO:0022613; P:GO:0042254; P:GO:0042274; P:GO:0044085; P:GO:0071840; F:GO:0003676; F:GO:0003723; F:GO:0005488; F:GO:0005515; F:GO:0097159; F:GO:1901363; C:GO:0005622; C:GO:0005634; C:GO:0005730; C:GO:0016020; C:GO:0031974; C:GO:0031981; C:GO:0043226; C:GO:0043227; C:GO:0043228; C:GO:0043229; C:GO:0043231; C:GO:0043232; C:GO:0043233; C:GO:0070013; C:GO:0110165	P:cellular process; P:ribonucleoprotein complex biogenesis; P:ribosome biogenesis; P:ribosomal small subunit biogenesis; P:cellular component biogenesis; P:cellular component organization or biogenesis; F:nucleic acid binding; F:RNA binding; F:binding; F:protein binding; F:organic cyclic compound binding; F:heterocyclic compound binding; C:intracellular anatomical structure; C:nucleus; C:nucleolu…
POE51406.1	NA	---NA---	70	[INTERPRO, NO-BLAST]	NA	NA	NA	NA	NA	NA	NA	NA	no IPS match	no IPS match	no IPS match
POE52597.1	NA	uncharacterized protein LOC115992000 isoform X2	77	[INTERPRO, BLASTED]	10	0.0599188	61.04	NA	NA	NA	NA	NA	no IPS match	no IPS match	no IPS match
POE53895.1	126688999	uncharacterized protein LOC126688999 isoform X2	78	[INTERPRO, BLASTED]	4	3.25109e-32	70.81	NA	NA	NA	NA	NA	no IPS match	no IPS match	no IPS match
POE54072.1	112009768	cytochrome P450 CYP82D47-like	494	[INTERPRO, BLASTED, GO-SLIM]	10	0	96.32	5	P:GO:0006950; P:GO:0009605; P:GO:0009607; F:GO:0003824; F:GO:0005488	P:response to stress; P:response to external stimulus; P:response to biotic stimulus; F:catalytic activity; F:binding	NA	NA	IPR001128 (PRINTS); IPR002401 (PRINTS); IPR036396 (G3DSA:1.10.630.GENE3D); IPR001128 (PFAM); PTHR47947 (PANTHER); cd20654 (CDD); IPR036396 (SUPERFAMILY)	P:GO:0006950; P:GO:0006952; P:GO:0009605; P:GO:0009607; P:GO:0043207; P:GO:0044419; P:GO:0050896; P:GO:0051707; P:GO:0098542; F:GO:0004497; F:GO:0005506; F:GO:0016705; F:GO:0020037	P:response to stress; P:defense response; P:response to external stimulus; P:response to biotic stimulus; P:response to external biotic stimulus; P:biological process involved in interspecies interaction between organisms; P:response to stimulus; P:response to other organism; P:defense response to other organism; F:monooxygenase activity; F:iron ion binding; F:oxidoreductase activity, acting on p…
POE57033.1	NA	uncharacterized protein LOC111997301 isoform X2	183	[INTERPRO, BLASTED, GO-SLIM]	10	4.0082e-36	74.21	2	F:GO:0000166; F:GO:0016787	F:nucleotide binding; F:hydrolase activity	NA	NA	SM00175 (SMART); IPR027417 (G3DSA:3.40.50.GENE3D); IPR001806 (PFAM); PTHR48258 (PANTHER); PS51419 (PROSITE_PROFILES); IPR027417 (SUPERFAMILY)	F:GO:0003924; F:GO:0005525	F:GTPase activity; F:GTP binding
POE57966.1	112006851	probable inactive purple acid phosphatase 16	373	[INTERPRO, BLASTED, GO-SLIM]	10	0	94.17	2	F:GO:0016787; C:GO:0005737	F:hydrolase activity; C:cytoplasm	NA	NA	IPR004843 (PFAM); IPR029052 (G3DSA:3.60.21.GENE3D); PTHR32440 (PANTHER); cd07383 (CDD); IPR029052 (SUPERFAMILY)	F:GO:0003824; F:GO:0016787; F:GO:0016788; C:GO:0005622; C:GO:0005737; C:GO:0110165	F:catalytic activity; F:hydrolase activity; F:hydrolase activity, acting on ester bonds; C:intracellular anatomical structure; C:cytoplasm; C:cellular anatomical entity
POE58369.1	NA	uncharacterized protein LOC114306341	91	[INTERPRO, BLASTED]	1	0.00207105	47.86	NA	NA	NA	NA	NA	no IPS match	no IPS match	no IPS match
POE59702.1	NA	LOW QUALITY PROTEIN: uncharacterized protein LOC110409788	141	[INTERPRO, BLASTED, MAPPED, GO-SLIM]	10	1.37788e-28	66.41	2	P:GO:0008152; C:GO:0005654	P:metabolic process; C:nucleoplasm	NA	NA	PTHR35111 (PANTHER)	no GO terms	no GO terms
POE65793.1	115962949	ankyrin repeat-containing protein BDA1-like	528	[INTERPRO, BLASTED, GO-SLIM]	10	0	74.19	1	F:GO:0005515	F:protein binding	NA	NA	IPR002110 (SMART); IPR002110 (PFAM); IPR036770 (G3DSA:1.25.40.GENE3D); IPR002110 (PFAM); IPR026961 (PFAM); mobidb-lite (MOBIDB_LITE); mobidb-lite (MOBIDB_LITE); mobidb-lite (MOBIDB_LITE); mobidb-lite (MOBIDB_LITE); PTHR24128 (PANTHER); PS50297 (PROSITE_PROFILES); IPR002110 (PROSITE_PROFILES); IPR036770 (SUPERFAMILY)	F:GO:0005515	F:protein binding
POE66068.1	126691136	uncharacterized protein LOC126700728	553	[INTERPRO, BLASTED, GO-SLIM]	10	3.88981e-113	69.09	2	F:GO:0003676; F:GO:0004518	F:nucleic acid binding; F:nuclease activity	NA	NA	IPR036397 (G3DSA:3.30.420.GENE3D); IPR026960 (PFAM); IPR036691 (G3DSA:3.60.10.GENE3D); IPR002156 (PFAM); PTHR33116 (PANTHER); IPR044730 (CDD); IPR012337 (SUPERFAMILY); IPR036691 (SUPERFAMILY)	F:GO:0003676; F:GO:0004523	F:nucleic acid binding; F:RNA-DNA hybrid ribonuclease activity
POE68281.1	111998779	ankyrin repeat-containing protein BDA1-like	485	[INTERPRO, BLASTED, GO-SLIM]	10	0	70.5	1	F:GO:0005515	F:protein binding	NA	NA	IPR002110 (SMART); IPR036770 (G3DSA:1.25.40.GENE3D); IPR002110 (PFAM); IPR002110 (PFAM); IPR026961 (PFAM); mobidb-lite (MOBIDB_LITE); mobidb-lite (MOBIDB_LITE); mobidb-lite (MOBIDB_LITE); PTHR24128 (PANTHER); IPR002110 (PROSITE_PROFILES); IPR036770 (SUPERFAMILY)	F:GO:0005515	F:protein binding
POE70536.1	111996635	receptor like protein 21-like	449	[INTERPRO, BLASTED]	10	4.00721e-85	74.07	NA	NA	NA	NA	NA	mobidb-lite (MOBIDB_LITE); mobidb-lite (MOBIDB_LITE); mobidb-lite (MOBIDB_LITE); mobidb-lite (MOBIDB_LITE)	no GO terms	no GO terms
POE70571.1	126699190	glutathione S-transferase T3-like	269	[INTERPRO, BLASTED]	10	1.66879e-122	92.78	NA	NA	NA	NA	NA	mobidb-lite (MOBIDB_LITE); PTHR45125 (PANTHER)	no GO terms	no GO terms
POE73288.1	111994665	putative leucine-rich repeat receptor-like serine/threonine-protein kinase At2g19230	418	[INTERPRO, BLASTED]	10	0	73.97	NA	NA	NA	NA	NA	IPR024788 (PFAM); PTHR45631 (PANTHER)	no GO terms	no GO terms
POE73732.1	115972990	putative cysteine-rich receptor-like protein kinase 12 isoform X1	611	[INTERPRO, BLASTED]	10	0	81.25	NA	NA	NA	NA	NA	IPR024788 (PFAM); IPR032675 (G3DSA:3.80.10.GENE3D); PTHR45631 (PANTHER); SSF52058 (SUPERFAMILY)	no GO terms	no GO terms
POE73818.1	111994189	uncharacterized protein LOC111994189	333	[INTERPRO, BLASTED, MAPPED, GO-SLIM]	10	0	86.96	1	C:GO:0016020	C:membrane	NA	NA	PTHR33133 (PANTHER)	no GO terms	no GO terms
POE75074.1	126715850	protein HAIKU1-like	265	[INTERPRO, BLASTED]	1	5.44084e-18	67.74	NA	NA	NA	NA	NA	IPR004883 (PFAM); mobidb-lite (MOBIDB_LITE); mobidb-lite (MOBIDB_LITE); PTHR31301 (PANTHER); IPR004883 (PROSITE_PROFILES)	no GO terms	no GO terms
POE76844.1	111991878	receptor-like protein EIX2	809	[INTERPRO, BLASTED, GO-SLIM]	10	0	88.6	1	F:GO:0005515	F:protein binding	NA	NA	PR00019 (PRINTS); IPR003591 (SMART); SM00365 (SMART); IPR001611 (PFAM); IPR032675 (G3DSA:3.80.10.GENE3D); PTHR48063 (PANTHER); SSF52047 (SUPERFAMILY); SSF52047 (SUPERFAMILY)	F:GO:0005515	F:protein binding
POE77047.1	NA	E3 ubiquitin-protein ligase RGLG2-like	193	[INTERPRO, BLASTED]	10	1.57296e-55	68.01	NA	NA	NA	NA	NA	IPR013083 (G3DSA:3.30.40.GENE3D); PF13920 (PFAM); mobidb-lite (MOBIDB_LITE); IPR001841 (PROSITE_PROFILES); SSF57850 (SUPERFAMILY)	no GO terms	no GO terms
POE77162.1	115991690	G-type lectin S-receptor-like serine/threonine-protein kinase At4g03230	696	[INTERPRO, BLASTED, GO-SLIM]	10	0	73.7	3	P:GO:0009987; P:GO:0036211; F:GO:0016301	P:cellular process; P:protein modification process; F:kinase activity	NA	NA	IPR001480 (SMART); IPR003609 (SMART); G3DSA:1.10.510.10 (GENE3D); IPR036426 (G3DSA:2.90.10.GENE3D); IPR003609 (PFAM); IPR000858 (PFAM); IPR001480 (PFAM); IPR001245 (PFAM); PTHR32444 (PANTHER); IPR001480 (PROSITE_PROFILES); PS51257 (PROSITE_PROFILES); IPR003609 (PROSITE_PROFILES); IPR000742 (PROSITE_PROFILES); IPR001480 (CDD); IPR036426 (SUPERFAMILY); IPR011009 (SUPERFAMILY); SSF57414 (SUPERFAMILY)	P:GO:0006468; P:GO:0048544; F:GO:0004672	P:protein phosphorylation; P:recognition of pollen; F:protein kinase activity
POE77197.1	NA	uncharacterized protein LOC111013208	122	[INTERPRO, BLASTED]	7	0.00227345	49.57	NA	NA	NA	NA	NA	no IPS match	no IPS match	no IPS match
POE79111.1	NA	AAA-ATPase At3g50940-like	491	[INTERPRO, BLASTED, GO-SLIM]	10	0	71.93	2	F:GO:0000166; F:GO:0016787	F:nucleotide binding; F:hydrolase activity	NA	NA	IPR003593 (SMART); IPR027417 (G3DSA:3.40.50.GENE3D); G3DSA:6.10.280.40 (GENE3D); IPR003959 (PFAM); IPR027417 (G3DSA:3.40.50.GENE3D); IPR025753 (PFAM); PTHR23070 (PANTHER); IPR027417 (SUPERFAMILY)	F:GO:0005524; F:GO:0016887	F:ATP binding; F:ATP hydrolysis activity
POE81618.1	126700809	probable leucine-rich repeat receptor-like protein kinase At1g35710	127	[INTERPRO, BLASTED]	7	2.60391e-30	60.29	NA	NA	NA	NA	NA	no IPS match	no IPS match	no IPS match
POE81838.1	111996439	putative disease resistance protein RGA4 isoform X1	280	[INTERPRO, BLASTED]	10	2.06408e-11	68.12	NA	NA	NA	NA	NA	no IPS match	no IPS match	no IPS match
POE82970.1	NA	PREDICTED: uncharacterized protein LOC109122214	473	[INTERPRO, BLASTED, MAPPED, GO-SLIM]	10	1.14415e-116	57.38	1	F:GO:0003676	F:nucleic acid binding	NA	NA	IPR025724 (PFAM); IPR036397 (G3DSA:3.30.420.GENE3D); PTHR42648 (PANTHER); IPR012337 (SUPERFAMILY)	F:GO:0003676	F:nucleic acid binding
POE84274.1	115982017	uncharacterized protein LOC115982017	125	[INTERPRO, BLASTED, MAPPED, GO-SLIM]	10	1.72956e-11	82.63	2	P:GO:0007165; F:GO:0005515	P:signal transduction; F:protein binding	NA	NA	mobidb-lite (MOBIDB_LITE); IPR000253 (PROSITE_PROFILES)	F:GO:0005515	F:protein binding
POE84659.1	NA	uncharacterized protein LOC111989700 isoform X3	116	[INTERPRO, BLASTED]	10	3.5467e-27	69.13	NA	NA	NA	NA	NA	no IPS match	no IPS match	no IPS match
POE85849.1	115970862	ankyrin repeat-containing protein At5g02620-like	624	[INTERPRO, BLASTED, GO-SLIM]	10	0	76.14	6	P:GO:0009987; P:GO:0036211; F:GO:0005515; F:GO:0016787; F:GO:0030234; C:GO:0005886	P:cellular process; P:protein modification process; F:protein binding; F:hydrolase activity; F:enzyme regulator activity; C:plasma membrane	NA	NA	IPR002110 (SMART); IPR002110 (PFAM); IPR036770 (G3DSA:1.25.40.GENE3D); IPR002110 (PFAM); IPR036770 (G3DSA:1.25.40.GENE3D); IPR026961 (PFAM); PTHR24186 (PANTHER); PS50297 (PROSITE_PROFILES); IPR002110 (PROSITE_PROFILES); PS50297 (PROSITE_PROFILES); PS50297 (PROSITE_PROFILES); IPR002110 (PROSITE_PROFILES); PS50297 (PROSITE_PROFILES); IPR002110 (PROSITE_PROFILES); IPR002110 (PROSITE_PROFILES); IPR03…	P:GO:0006470; P:GO:0006793; P:GO:0006796; P:GO:0006807; P:GO:0008152; P:GO:0009987; P:GO:0016311; P:GO:0019220; P:GO:0019222; P:GO:0019538; P:GO:0019538; P:GO:0031323; P:GO:0031399; P:GO:0035303; P:GO:0035304; P:GO:0036211; P:GO:0036211; P:GO:0043170; P:GO:0043412; P:GO:0044237; P:GO:0044238; P:GO:0044260; P:GO:0050789; P:GO:0050794; P:GO:0051171; P:GO:0051174; P:GO:0051246; P:GO:0051246; P:GO:00…	P:protein dephosphorylation; P:phosphorus metabolic process; P:phosphate-containing compound metabolic process; P:nitrogen compound metabolic process; P:metabolic process; P:cellular process; P:dephosphorylation; P:regulation of phosphate metabolic process; P:regulation of metabolic process; P:protein metabolic process; P:protein metabolic process; P:regulation of cellular metabolic process; P:re…
POE86242.1	NA	PREDICTED: uncharacterized protein LOC109122214	241	[INTERPRO, BLASTED, MAPPED]	10	1.49397e-56	54.74	2	P:GO:0015074; F:GO:0003676	P:DNA integration; F:nucleic acid binding	NA	NA	no IPS match	no IPS match	no IPS match
POE87132.1	NA	uncharacterized protein LOC110426674	109	[INTERPRO, BLASTED]	6	0.000199721	59.19	NA	NA	NA	NA	NA	no IPS match	no IPS match	no IPS match
POE88864.1	115967537	ankyrin repeat-containing protein ITN1-like	154	[INTERPRO, BLASTED]	2	1.27731e-75	92.65	NA	NA	NA	NA	NA	no IPS match	no IPS match	no IPS match
POE91231.1	NA	---NA---	72	[INTERPRO, NO-BLAST]	NA	NA	NA	NA	NA	NA	NA	NA	mobidb-lite (MOBIDB_LITE)	no GO terms	no GO terms
POE91933.1	112038792	heat shock cognate protein 80-like	470	[INTERPRO, BLASTED, MAPPED, GO-SLIM]	10	0	83.37	8	P:GO:0006950; P:GO:0009628; P:GO:0009987; F:GO:0000166; F:GO:0005515; F:GO:0016787; C:GO:0005829; C:GO:0005886	P:response to stress; P:response to abiotic stimulus; P:cellular process; F:nucleotide binding; F:protein binding; F:hydrolase activity; C:cytosol; C:plasma membrane	NA	NA	IPR020575 (PRINTS); IPR003594 (SMART); IPR036890 (G3DSA:3.30.565.GENE3D); IPR001404 (PIRSF); IPR001404 (PFAM); IPR037196 (G3DSA:1.20.120.GENE3D); IPR003594 (PFAM); mobidb-lite (MOBIDB_LITE); mobidb-lite (MOBIDB_LITE); IPR001404 (PANTHER); cd16927 (CDD); IPR037196 (SUPERFAMILY); IPR036890 (SUPERFAMILY)	P:GO:0006457; P:GO:0006950; P:GO:0009266; P:GO:0009408; P:GO:0009628; P:GO:0009987; P:GO:0031647; P:GO:0033554; P:GO:0034605; P:GO:0050821; P:GO:0050896; P:GO:0051716; P:GO:0065007; P:GO:0065008; F:GO:0005488; F:GO:0005515; F:GO:0005524; F:GO:0016887; F:GO:0051082; F:GO:0140662; C:GO:0005622; C:GO:0005737; C:GO:0005829; C:GO:0005886; C:GO:0016020; C:GO:0048471; C:GO:0071944; C:GO:0110165	P:protein folding; P:response to stress; P:response to temperature stimulus; P:response to heat; P:response to abiotic stimulus; P:cellular process; P:regulation of protein stability; P:cellular response to stress; P:cellular response to heat; P:protein stabilization; P:response to stimulus; P:cellular response to stimulus; P:biological regulation; P:regulation of biological quality; F:binding; F…
POE93777.1	112037420	wall-associated receptor kinase 2-like	699	[INTERPRO, BLASTED, GO-SLIM]	10	0	77.23	5	P:GO:0007165; P:GO:0036211; F:GO:0000166; F:GO:0016301; C:GO:0005886	P:signal transduction; P:protein modification process; F:nucleotide binding; F:kinase activity; C:plasma membrane	NA	NA	IPR000719 (SMART); IPR000719 (PFAM); G3DSA:3.30.200.20 (GENE3D); G3DSA:1.10.510.10 (GENE3D); IPR045274 (PANTHER); IPR000719 (PROSITE_PROFILES); cd14066 (CDD); IPR011009 (SUPERFAMILY)	P:GO:0006468; P:GO:0006793; P:GO:0006796; P:GO:0006807; P:GO:0007154; P:GO:0007165; P:GO:0007166; P:GO:0008152; P:GO:0009987; P:GO:0016310; P:GO:0019538; P:GO:0019538; P:GO:0023052; P:GO:0036211; P:GO:0036211; P:GO:0043170; P:GO:0043412; P:GO:0044237; P:GO:0044238; P:GO:0044260; P:GO:0050789; P:GO:0050794; P:GO:0050896; P:GO:0051716; P:GO:0065007; P:GO:0071704; P:GO:1901564; F:GO:0003824; F:GO:00…	P:protein phosphorylation; P:phosphorus metabolic process; P:phosphate-containing compound metabolic process; P:nitrogen compound metabolic process; P:cell communication; P:signal transduction; P:cell surface receptor signaling pathway; P:metabolic process; P:cellular process; P:phosphorylation; P:protein metabolic process; P:protein metabolic process; P:signaling; P:protein modification process;…
POE93968.1	NA	uncharacterized protein LOC115990337	279	[INTERPRO, BLASTED]	10	1.36296e-102	64.45	NA	NA	NA	NA	NA	no IPS match	no IPS match	no IPS match
POE95178.1	112036419	RGG repeats nuclear RNA binding protein A-like	277	[INTERPRO, BLASTED]	4	9.00358e-112	80.35	NA	NA	NA	NA	NA	mobidb-lite (MOBIDB_LITE); mobidb-lite (MOBIDB_LITE); mobidb-lite (MOBIDB_LITE)	no GO terms	no GO terms
POE95340.1	126691392	probable disease resistance protein At4g27220	2333	[INTERPRO, BLASTED, GO-SLIM]	10	0	77.29	2	F:GO:0000166; F:GO:0003824	F:nucleotide binding; F:catalytic activity	NA	NA	PR00364 (PRINTS); IPR003593 (SMART); IPR002182 (PFAM); IPR036388 (G3DSA:1.10.10.GENE3D); IPR032675 (G3DSA:3.80.10.GENE3D); IPR027417 (G3DSA:3.40.50.GENE3D); IPR042197 (G3DSA:1.10.8.GENE3D); IPR032675 (G3DSA:3.80.10.GENE3D); IPR015421 (G3DSA:3.40.640.GENE3D); IPR032675 (G3DSA:3.80.10.GENE3D); IPR039429 (PFAM); PTHR33463 (PANTHER); IPR027417 (SUPERFAMILY); IPR027417 (SUPERFAMILY); SSF52058 (SUPERFA…	F:GO:0003824; F:GO:0043531	F:catalytic activity; F:ADP binding
POE95745.1	111994305	chitin-binding lectin 1-like	134	[INTERPRO, BLASTED]	4	6.01455e-38	68.32	NA	NA	NA	NA	NA	mobidb-lite (MOBIDB_LITE); mobidb-lite (MOBIDB_LITE)	no GO terms	no GO terms
POE95778.1	111999766	uncharacterized protein LOC111999766	219	[INTERPRO, BLASTED]	1	3.45199e-36	91.57	NA	NA	NA	NA	NA	no IPS match	no IPS match	no IPS match
POE96107.1	126728775	uncharacterized protein LOC126728775	240	[INTERPRO, BLASTED]	10	3.70048e-31	64.93	NA	NA	NA	NA	NA	no IPS match	no IPS match	no IPS match
POE97454.1	112034310	putative F-box protein At5g55150	399	[INTERPRO, BLASTED, GO-SLIM]	10	0	76.94	1	F:GO:0005515	F:protein binding	NA	NA	G3DSA:1.20.1280.50 (GENE3D); IPR005174 (PFAM); IPR001810 (PFAM); PTHR44259 (PANTHER); IPR036047 (SUPERFAMILY)	F:GO:0005515	F:protein binding
POE97685.1	115958551	PREDICTED: uncharacterized protein LOC103320040	219	[INTERPRO, BLASTED, MAPPED]	10	1.25479e-22	53.31	2	C:GO:0016020; C:GO:0016020	C:membrane; C:membrane	NA	NA	PTHR33287 (PANTHER)	no GO terms	no GO terms
POE98017.1	NA	receptor-like protein kinase FERONIA	112	[INTERPRO, BLASTED, MAPPED]	3	0.004651	52.39	13	P:GO:0006468; P:GO:0016310; P:GO:0018108; F:GO:0000166; F:GO:0004672; F:GO:0004674; F:GO:0004714; F:GO:0005524; F:GO:0016301; F:GO:0016740; C:GO:0005576; C:GO:0016020; C:GO:0016020	P:protein phosphorylation; P:phosphorylation; P:peptidyl-tyrosine phosphorylation; F:nucleotide binding; F:protein kinase activity; F:protein serine/threonine kinase activity; F:transmembrane receptor protein tyrosine kinase activity; F:ATP binding; F:kinase activity; F:transferase activity; C:extracellular region; C:membrane; C:membrane	NA	NA	no IPS match	no IPS match	no IPS match
POE98406.1	NA	protein RALF-like 33	110	[INTERPRO, BLASTED, MAPPED]	8	36.4434	48.09	4	P:GO:0019722; C:GO:0005576; C:GO:0016020; C:GO:0016020	P:calcium-mediated signaling; C:extracellular region; C:membrane; C:membrane	NA	NA	PS51257 (PROSITE_PROFILES)	no GO terms	no GO terms
POE99816.1	112032377	E3 ubiquitin-protein ligase RDUF2	596	[INTERPRO, BLASTED, MAPPED, GO-SLIM]	10	1.71382e-163	75.4	6	P:GO:0009987; P:GO:0036211; F:GO:0000166; F:GO:0016740; F:GO:0016787; C:GO:0005737	P:cellular process; P:protein modification process; F:nucleotide binding; F:transferase activity; F:hydrolase activity; C:cytoplasm	NA	NA	IPR001841 (SMART); IPR011016 (SMART); IPR004332 (PFAM); IPR027417 (G3DSA:3.40.50.GENE3D); IPR013083 (G3DSA:3.30.40.GENE3D); IPR006689 (PFAM); IPR001841 (PFAM); PTHR15710 (PANTHER); IPR001841 (PROSITE_PROFILES); SSF57850 (SUPERFAMILY)	P:GO:0006807; P:GO:0008152; P:GO:0009987; P:GO:0016567; P:GO:0019538; P:GO:0019538; P:GO:0032446; P:GO:0036211; P:GO:0036211; P:GO:0043170; P:GO:0043412; P:GO:0044237; P:GO:0044238; P:GO:0044260; P:GO:0070647; P:GO:0071704; P:GO:1901564; F:GO:0003824; F:GO:0003924; F:GO:0004842; F:GO:0005525; F:GO:0008270; F:GO:0016740; F:GO:0019787; F:GO:0061630; F:GO:0061659; F:GO:0140096; C:GO:0005622; C:GO:00…	P:nitrogen compound metabolic process; P:metabolic process; P:cellular process; P:protein ubiquitination; P:protein metabolic process; P:protein metabolic process; P:protein modification by small protein conjugation; P:protein modification process; P:protein modification process; P:macromolecule metabolic process; P:macromolecule modification; P:cellular metabolic process; P:primary metabolic pro…
POF00374.1	NA	uncharacterized protein LOC117931414	112	[INTERPRO, BLASTED]	5	4.88305e-06	54.22	NA	NA	NA	NA	NA	no IPS match	no IPS match	no IPS match
POF01425.1	112027964	rust resistance kinase Lr10-like	287	[INTERPRO, BLASTED, GO-SLIM]	10	3.51246e-140	80.22	1	F:GO:0030246	F:carbohydrate binding	NA	NA	IPR025287 (PFAM); IPR046948 (PANTHER)	F:GO:0030247	F:polysaccharide binding
POF02322.1	112030466	receptor-like protein EIX2	418	[INTERPRO, BLASTED]	10	0	83.16	NA	NA	NA	NA	NA	IPR032675 (G3DSA:3.80.10.GENE3D); IPR032675 (G3DSA:3.80.10.GENE3D); IPR013210 (PFAM); PTHR48063 (PANTHER); SSF52058 (SUPERFAMILY)	no GO terms	no GO terms
POF03115.1	NA	uncharacterized protein LOC121252348	110	[INTERPRO, BLASTED]	5	0.0211078	49.77	NA	NA	NA	NA	NA	no IPS match	no IPS match	no IPS match
POF10883.1	115977925	uncharacterized protein LOC115977925	788	[INTERPRO, BLASTED, MAPPED, GO-SLIM]	10	0	79.09	1	C:GO:0016020	C:membrane	NA	NA	IPR025315 (PFAM); IPR007658 (PFAM); PTHR31325 (PANTHER)	no GO terms	no GO terms
POF12489.1	112022291	trans-resveratrol di-O-methyltransferase-like	331	[INTERPRO, BLASTED, GO-SLIM]	10	0	98.19	4	P:GO:0009058; P:GO:0009987; F:GO:0005515; F:GO:0016740	P:biosynthetic process; P:cellular process; F:protein binding; F:transferase activity	NA	NA	IPR012967 (PFAM); IPR029063 (G3DSA:3.40.50.GENE3D); IPR001077 (PFAM); IPR016461 (PIRSF); IPR036388 (G3DSA:1.10.10.GENE3D); IPR016461 (PANTHER); IPR016461 (PROSITE_PROFILES); cd02440 (CDD); IPR036390 (SUPERFAMILY); IPR029063 (SUPERFAMILY)	P:GO:0006725; P:GO:0008152; P:GO:0009058; P:GO:0009987; P:GO:0019438; P:GO:0032259; P:GO:0044237; P:GO:0044249; F:GO:0003824; F:GO:0008168; F:GO:0008171; F:GO:0008757; F:GO:0016740; F:GO:0016741; F:GO:0046983	P:cellular aromatic compound metabolic process; P:metabolic process; P:biosynthetic process; P:cellular process; P:aromatic compound biosynthetic process; P:methylation; P:cellular metabolic process; P:cellular biosynthetic process; F:catalytic activity; F:methyltransferase activity; F:O-methyltransferase activity; F:S-adenosylmethionine-dependent methyltransferase activity; F:transferase activit…
POF16613.1	115990104	LRR receptor-like serine/threonine-protein kinase IOS1	491	[INTERPRO, BLASTED, MAPPED, GO-SLIM]	10	0	73.37	1	F:GO:0016301	F:kinase activity	EC:2.7	Transferring phosphorus-containing groups	IPR024788 (PFAM); G3DSA:3.30.200.20 (GENE3D); PTHR45631 (PANTHER); IPR011009 (SUPERFAMILY)	no GO terms	no GO terms
POF18412.1	126712823	phospholipase D Z-like	211	[INTERPRO, BLASTED, MAPPED, GO-SLIM]	10	2.50874e-101	95.58	1	F:GO:0003824	F:catalytic activity	NA	NA	G3DSA:3.30.870.10 (GENE3D); mobidb-lite (MOBIDB_LITE); mobidb-lite (MOBIDB_LITE); PTHR10185 (PANTHER); IPR001736 (PROSITE_PROFILES); SSF56024 (SUPERFAMILY)	F:GO:0003824	F:catalytic activity
POF19195.1	112008174	putative Peroxidase 48	76	[INTERPRO, BLASTED, GO-SLIM]	10	3.27132e-21	81.62	3	P:GO:0006950; F:GO:0003824; F:GO:0005488	P:response to stress; F:catalytic activity; F:binding	NA	NA	IPR010255 (SUPERFAMILY)	P:GO:0006979; F:GO:0004601; F:GO:0020037	P:response to oxidative stress; F:peroxidase activity; F:heme binding
POF20353.1	126693402	disease resistance protein RPS2-like isoform X1	354	[INTERPRO, BLASTED]	10	0	80.75	NA	NA	NA	NA	NA	IPR032675 (G3DSA:3.80.10.GENE3D); mobidb-lite (MOBIDB_LITE); PTHR33463 (PANTHER); SSF52047 (SUPERFAMILY)	no GO terms	no GO terms
POF21336.1	112006396	receptor-like protein EIX2	369	[INTERPRO, BLASTED, GO-SLIM]	10	0	90.69	1	F:GO:0005515	F:protein binding	NA	NA	IPR003591 (SMART); IPR001611 (PFAM); IPR032675 (G3DSA:3.80.10.GENE3D); PTHR48063 (PANTHER); SSF52058 (SUPERFAMILY)	F:GO:0005515	F:protein binding
POF21796.1	112001714	probable LRR receptor-like serine/threonine-protein kinase At4g36180	403	[INTERPRO, BLASTED, GO-SLIM]	10	0	85.66	1	F:GO:0005515	F:protein binding	NA	NA	PR00019 (PRINTS); IPR003591 (SMART); IPR032675 (G3DSA:3.80.10.GENE3D); IPR001611 (PFAM); IPR001611 (PFAM); PTHR48062 (PANTHER); SSF52058 (SUPERFAMILY)	F:GO:0005515	F:protein binding
POF23076.1	111992048	guanine nucleotide-binding protein-like NSN1	587	[INTERPRO, BLASTED, MAPPED, GO-SLIM]	10	0	93.63	3	F:GO:0000166; C:GO:0005730; C:GO:0016020	F:nucleotide binding; C:nucleolus; C:membrane	NA	NA	IPR006073 (PRINTS); IPR006073 (PFAM); IPR023179 (G3DSA:1.10.1580.GENE3D); IPR027417 (G3DSA:3.40.50.GENE3D); IPR014813 (PFAM); mobidb-lite (MOBIDB_LITE); mobidb-lite (MOBIDB_LITE); mobidb-lite (MOBIDB_LITE); mobidb-lite (MOBIDB_LITE); PTHR11089 (PANTHER); IPR030378 (PROSITE_PROFILES); cd04178 (CDD); IPR027417 (SUPERFAMILY)	F:GO:0005525; C:GO:0005622; C:GO:0005634; C:GO:0005730; C:GO:0016020; C:GO:0031974; C:GO:0031981; C:GO:0043226; C:GO:0043227; C:GO:0043228; C:GO:0043229; C:GO:0043231; C:GO:0043232; C:GO:0043233; C:GO:0070013; C:GO:0110165	F:GTP binding; C:intracellular anatomical structure; C:nucleus; C:nucleolus; C:membrane; C:membrane-enclosed lumen; C:nuclear lumen; C:organelle; C:membrane-bounded organelle; C:non-membrane-bounded organelle; C:intracellular organelle; C:intracellular membrane-bounded organelle; C:intracellular non-membrane-bounded organelle; C:organelle lumen; C:intracellular organelle lumen; C:cellular anatomi…
POF26516.1	NA	---NA---	103	[INTERPRO, NO-BLAST]	NA	NA	NA	NA	NA	NA	NA	NA	no IPS match	no IPS match	no IPS match
PON43480.1	107434682	G-type lectin S-receptor-like serine/threonine-protein kinase LECRK2	806	[INTERPRO, BLASTED, MAPPED, GO-SLIM]	10	0	78.82	5	P:GO:0009987; P:GO:0036211; F:GO:0000166; F:GO:0016301; C:GO:0016020	P:cellular process; P:protein modification process; F:nucleotide binding; F:kinase activity; C:membrane	EC:2.7.1	Transferring phosphorus-containing groups	IPR000719 (SMART); IPR001480 (SMART); IPR000719 (PFAM); IPR024171 (PIRSF); IPR036426 (G3DSA:2.90.10.GENE3D); G3DSA:1.10.510.10 (GENE3D); IPR001480 (PFAM); IPR036426 (G3DSA:2.90.10.GENE3D); G3DSA:3.30.200.20 (GENE3D); PTHR47976 (PANTHER); IPR001480 (PROSITE_PROFILES); IPR000719 (PROSITE_PROFILES); cd01098 (CDD); cd14066 (CDD); IPR036426 (SUPERFAMILY); IPR036426 (SUPERFAMILY); IPR011009 (SUPERFAMIL…	P:GO:0006468; F:GO:0004672; F:GO:0004674; F:GO:0005524	P:protein phosphorylation; F:protein kinase activity; F:protein serine/threonine kinase activity; F:ATP binding
POO01834.1	115952266	vacuolar protein-sorting-associated protein 37 homolog 1	230	[INTERPRO, BLASTED, MAPPED, GO-SLIM]	10	2.82988e-117	88.99	7	P:GO:0006810; P:GO:0009056; P:GO:0009987; P:GO:0019538; C:GO:0005768; C:GO:0005773; C:GO:0005886	P:transport; P:catabolic process; P:cellular process; P:protein metabolic process; C:endosome; C:vacuole; C:plasma membrane	NA	NA	IPR009851 (PFAM); IPR029012 (G3DSA:1.10.287.GENE3D); mobidb-lite (MOBIDB_LITE); mobidb-lite (MOBIDB_LITE); PTHR13678 (PANTHER); IPR009851 (PROSITE_PROFILES); IPR037202 (SUPERFAMILY)	P:GO:0006508; P:GO:0006511; P:GO:0006605; P:GO:0006612; P:GO:0006623; P:GO:0006807; P:GO:0006810; P:GO:0006886; P:GO:0007034; P:GO:0007039; P:GO:0008104; P:GO:0008104; P:GO:0008152; P:GO:0009056; P:GO:0009057; P:GO:0009987; P:GO:0015031; P:GO:0016192; P:GO:0019538; P:GO:0019538; P:GO:0019941; P:GO:0030163; P:GO:0030163; P:GO:0033036; P:GO:0033365; P:GO:0043162; P:GO:0043170; P:GO:0043632; P:GO:00…	P:proteolysis; P:ubiquitin-dependent protein catabolic process; P:protein targeting; P:protein targeting to membrane; P:protein targeting to vacuole; P:nitrogen compound metabolic process; P:transport; P:intracellular protein transport; P:vacuolar transport; P:protein catabolic process in the vacuole; P:protein localization; P:protein localization; P:metabolic process; P:catabolic process; P:macr…
XP_008229887.1	103329232	OBERON-like protein	584	[INTERPRO, BLASTED, MAPPED, GO-SLIM]	10	0	97.49	3	F:GO:0005488; C:GO:0005634; C:GO:0016020	F:binding; C:nucleus; C:membrane	NA	NA	IPR004082 (PRINTS); IPR001965 (SMART); PIRSF025218 (PIRSF); IPR032535 (PFAM); IPR032881 (PFAM); mobidb-lite (MOBIDB_LITE); mobidb-lite (MOBIDB_LITE); mobidb-lite (MOBIDB_LITE); mobidb-lite (MOBIDB_LITE); mobidb-lite (MOBIDB_LITE); IPR004082 (PANTHER); IPR047578 (CDD)	C:GO:0005622; C:GO:0005634; C:GO:0016020; C:GO:0043226; C:GO:0043227; C:GO:0043229; C:GO:0043231; C:GO:0110165	C:intracellular anatomical structure; C:nucleus; C:membrane; C:organelle; C:membrane-bounded organelle; C:intracellular organelle; C:intracellular membrane-bounded organelle; C:cellular anatomical entity
XP_010023665.1	104414295	ankyrin repeat-containing protein At5g02620-like	589	[INTERPRO, BLASTED, MAPPED, GO-SLIM]	10	0	77.96	6	P:GO:0009987; P:GO:0036211; F:GO:0005515; F:GO:0016787; F:GO:0030234; C:GO:0005886	P:cellular process; P:protein modification process; F:protein binding; F:hydrolase activity; F:enzyme regulator activity; C:plasma membrane	NA	NA	IPR002110 (SMART); IPR002110 (PFAM); IPR036770 (G3DSA:1.25.40.GENE3D); IPR026961 (PFAM); PTHR24186 (PANTHER); PS50297 (PROSITE_PROFILES); IPR002110 (PROSITE_PROFILES); PS50297 (PROSITE_PROFILES); IPR002110 (PROSITE_PROFILES); IPR036770 (SUPERFAMILY)	P:GO:0006470; P:GO:0006793; P:GO:0006796; P:GO:0006807; P:GO:0008152; P:GO:0009987; P:GO:0016311; P:GO:0019220; P:GO:0019222; P:GO:0019538; P:GO:0019538; P:GO:0031323; P:GO:0031399; P:GO:0035303; P:GO:0035304; P:GO:0036211; P:GO:0036211; P:GO:0043170; P:GO:0043412; P:GO:0044237; P:GO:0044238; P:GO:0044260; P:GO:0050789; P:GO:0050794; P:GO:0051171; P:GO:0051174; P:GO:0051246; P:GO:0051246; P:GO:00…	P:protein dephosphorylation; P:phosphorus metabolic process; P:phosphate-containing compound metabolic process; P:nitrogen compound metabolic process; P:metabolic process; P:cellular process; P:dephosphorylation; P:regulation of phosphate metabolic process; P:regulation of metabolic process; P:protein metabolic process; P:protein metabolic process; P:regulation of cellular metabolic process; P:re…
XP_010054558.1	104442882	ankyrin repeat-containing protein At5g02620-like	597	[INTERPRO, BLASTED, MAPPED, GO-SLIM]	10	0	87.27	6	P:GO:0009987; P:GO:0036211; F:GO:0005515; F:GO:0016787; F:GO:0030234; C:GO:0005886	P:cellular process; P:protein modification process; F:protein binding; F:hydrolase activity; F:enzyme regulator activity; C:plasma membrane	NA	NA	IPR002110 (SMART); IPR036770 (G3DSA:1.25.40.GENE3D); IPR036770 (G3DSA:1.25.40.GENE3D); IPR036770 (G3DSA:1.25.40.GENE3D); IPR002110 (PFAM); IPR002110 (PFAM); IPR026961 (PFAM); PTHR24186 (PANTHER); IPR002110 (PROSITE_PROFILES); PS50297 (PROSITE_PROFILES); IPR002110 (PROSITE_PROFILES); PS50297 (PROSITE_PROFILES); IPR002110 (PROSITE_PROFILES); PS50297 (PROSITE_PROFILES); IPR002110 (PROSITE_PROFILES);…	P:GO:0006470; P:GO:0006793; P:GO:0006796; P:GO:0006807; P:GO:0008152; P:GO:0009987; P:GO:0016311; P:GO:0019220; P:GO:0019222; P:GO:0019538; P:GO:0019538; P:GO:0031323; P:GO:0031399; P:GO:0035303; P:GO:0035304; P:GO:0036211; P:GO:0036211; P:GO:0043170; P:GO:0043412; P:GO:0044237; P:GO:0044238; P:GO:0044260; P:GO:0050789; P:GO:0050794; P:GO:0051171; P:GO:0051174; P:GO:0051246; P:GO:0051246; P:GO:00…	P:protein dephosphorylation; P:phosphorus metabolic process; P:phosphate-containing compound metabolic process; P:nitrogen compound metabolic process; P:metabolic process; P:cellular process; P:dephosphorylation; P:regulation of phosphate metabolic process; P:regulation of metabolic process; P:protein metabolic process; P:protein metabolic process; P:regulation of cellular metabolic process; P:re…
XP_010054573.1	104442895	ankyrin repeat-containing protein At5g02620-like	140	[INTERPRO, BLASTED, MAPPED, GO-SLIM]	10	6.03775e-71	77.97	2	F:GO:0005515; C:GO:0016020	F:protein binding; C:membrane	NA	NA	IPR002110 (SMART); IPR036770 (G3DSA:1.25.40.GENE3D); IPR002110 (PFAM); PTHR24121 (PANTHER); PS50297 (PROSITE_PROFILES); IPR002110 (PROSITE_PROFILES); IPR036770 (SUPERFAMILY)	F:GO:0005515	F:protein binding
XP_010054691.2	104443023	ankyrin repeat-containing protein At5g02620-like	433	[INTERPRO, BLASTED, MAPPED, GO-SLIM]	10	0	83.89	6	P:GO:0009987; P:GO:0036211; F:GO:0005515; F:GO:0016787; F:GO:0030234; C:GO:0005886	P:cellular process; P:protein modification process; F:protein binding; F:hydrolase activity; F:enzyme regulator activity; C:plasma membrane	NA	NA	IPR002110 (SMART); IPR036770 (G3DSA:1.25.40.GENE3D); IPR002110 (PFAM); IPR036770 (G3DSA:1.25.40.GENE3D); PTHR24186 (PANTHER); IPR002110 (PROSITE_PROFILES); IPR002110 (PROSITE_PROFILES); PS50297 (PROSITE_PROFILES); PS50297 (PROSITE_PROFILES); IPR002110 (PROSITE_PROFILES); PS50297 (PROSITE_PROFILES); IPR002110 (PROSITE_PROFILES); PS50297 (PROSITE_PROFILES); IPR036770 (SUPERFAMILY)	P:GO:0006470; P:GO:0006793; P:GO:0006796; P:GO:0006807; P:GO:0008152; P:GO:0009987; P:GO:0016311; P:GO:0019220; P:GO:0019222; P:GO:0019538; P:GO:0019538; P:GO:0031323; P:GO:0031399; P:GO:0035303; P:GO:0035304; P:GO:0036211; P:GO:0036211; P:GO:0043170; P:GO:0043412; P:GO:0044237; P:GO:0044238; P:GO:0044260; P:GO:0050789; P:GO:0050794; P:GO:0051171; P:GO:0051174; P:GO:0051246; P:GO:0051246; P:GO:00…	P:protein dephosphorylation; P:phosphorus metabolic process; P:phosphate-containing compound metabolic process; P:nitrogen compound metabolic process; P:metabolic process; P:cellular process; P:dephosphorylation; P:regulation of phosphate metabolic process; P:regulation of metabolic process; P:protein metabolic process; P:protein metabolic process; P:regulation of cellular metabolic process; P:re…
XP_021633119.1	110630108	guanine nucleotide-binding protein-like NSN1	437	[INTERPRO, BLASTED, MAPPED, GO-SLIM]	10	1.67088e-156	82.26	3	F:GO:0000166; C:GO:0005730; C:GO:0016020	F:nucleotide binding; C:nucleolus; C:membrane	NA	NA	IPR014813 (PFAM); IPR027417 (G3DSA:3.40.50.GENE3D); mobidb-lite (MOBIDB_LITE); mobidb-lite (MOBIDB_LITE); mobidb-lite (MOBIDB_LITE); mobidb-lite (MOBIDB_LITE); PTHR11089 (PANTHER); IPR027417 (SUPERFAMILY)	C:GO:0005622; C:GO:0005634; C:GO:0005730; C:GO:0016020; C:GO:0031974; C:GO:0031981; C:GO:0043226; C:GO:0043227; C:GO:0043228; C:GO:0043229; C:GO:0043231; C:GO:0043232; C:GO:0043233; C:GO:0070013; C:GO:0110165	C:intracellular anatomical structure; C:nucleus; C:nucleolus; C:membrane; C:membrane-enclosed lumen; C:nuclear lumen; C:organelle; C:membrane-bounded organelle; C:non-membrane-bounded organelle; C:intracellular organelle; C:intracellular membrane-bounded organelle; C:intracellular non-membrane-bounded organelle; C:organelle lumen; C:intracellular organelle lumen; C:cellular anatomical entity
XP_021828467.1	110768907	putative inactive disease susceptibility protein LOV1	1153	[INTERPRO, BLASTED, MAPPED, GO-SLIM]	10	0	72.81	5	P:GO:0006950; P:GO:0009605; P:GO:0009607; F:GO:0000166; F:GO:0005515	P:response to stress; P:response to external stimulus; P:response to biotic stimulus; F:nucleotide binding; F:protein binding	NA	NA	PR00364 (PRINTS); IPR036388 (G3DSA:1.10.10.GENE3D); IPR042197 (G3DSA:1.10.8.GENE3D); IPR002182 (PFAM); IPR027417 (G3DSA:3.40.50.GENE3D); IPR001611 (PFAM); IPR032675 (G3DSA:3.80.10.GENE3D); mobidb-lite (MOBIDB_LITE); mobidb-lite (MOBIDB_LITE); IPR044974 (PANTHER); SSF52058 (SUPERFAMILY); IPR027417 (SUPERFAMILY)	P:GO:0006950; P:GO:0006952; P:GO:0009605; P:GO:0009607; P:GO:0043207; P:GO:0044419; P:GO:0050896; P:GO:0051707; P:GO:0098542; F:GO:0005515; F:GO:0043531	P:response to stress; P:defense response; P:response to external stimulus; P:response to biotic stimulus; P:response to external biotic stimulus; P:biological process involved in interspecies interaction between organisms; P:response to stimulus; P:response to other organism; P:defense response to other organism; F:protein binding; F:ADP binding
XP_023754582.1	111903018	probable aquaporin TIP3-2	258	[INTERPRO, BLASTED, MAPPED, GO-SLIM]	10	0	91.02	4	P:GO:0006810; P:GO:0009987; F:GO:0005215; C:GO:0016020	P:transport; P:cellular process; F:transporter activity; C:membrane	NA	NA	IPR000425 (PRINTS); IPR000425 (PFAM); IPR023271 (G3DSA:1.20.1080.GENE3D); IPR000425 (TIGRFAM); IPR034294 (PANTHER); IPR000425 (CDD); IPR023271 (SUPERFAMILY)	P:GO:0006810; P:GO:0051179; P:GO:0051234; P:GO:0055085; F:GO:0005215; F:GO:0015267; F:GO:0015318; F:GO:0022803; F:GO:0022857; C:GO:0016020	P:transport; P:localization; P:establishment of localization; P:transmembrane transport; F:transporter activity; F:channel activity; F:inorganic molecular entity transmembrane transporter activity; F:passive transmembrane transporter activity; F:transmembrane transporter activity; C:membrane
XP_023761134.1	111909577	late embryogenesis abundant protein Dc3-like	169	[INTERPRO, BLASTED]	10	2.74758e-108	73.86	NA	NA	NA	NA	NA	G3DSA:1.10.287.700 (GENE3D); mobidb-lite (MOBIDB_LITE); mobidb-lite (MOBIDB_LITE); mobidb-lite (MOBIDB_LITE); mobidb-lite (MOBIDB_LITE); mobidb-lite (MOBIDB_LITE); IPR039624 (PANTHER)	no GO terms	no GO terms
XP_023765886.1	111914365	oleosin 5-like	196	[INTERPRO, BLASTED, MAPPED, GO-SLIM]	10	1.87496e-62	75.81	7	P:GO:0000003; P:GO:0006950; P:GO:0009628; P:GO:0009791; P:GO:0009987; C:GO:0005622; C:GO:0016020	P:reproduction; P:response to stress; P:response to abiotic stimulus; P:post-embryonic development; P:cellular process; C:intracellular anatomical structure; C:membrane	NA	NA	IPR000136 (PFAM); mobidb-lite (MOBIDB_LITE); mobidb-lite (MOBIDB_LITE); mobidb-lite (MOBIDB_LITE); IPR000136 (PANTHER)	P:GO:0000003; P:GO:0003006; P:GO:0006950; P:GO:0007275; P:GO:0009266; P:GO:0009409; P:GO:0009628; P:GO:0009791; P:GO:0009987; P:GO:0010154; P:GO:0010876; P:GO:0019915; P:GO:0022414; P:GO:0032501; P:GO:0032502; P:GO:0033036; P:GO:0044085; P:GO:0048316; P:GO:0048608; P:GO:0048731; P:GO:0048856; P:GO:0050896; P:GO:0051179; P:GO:0051235; P:GO:0061458; P:GO:0071840; C:GO:0005622; C:GO:0005811; C:GO:00…	P:reproduction; P:developmental process involved in reproduction; P:response to stress; P:multicellular organism development; P:response to temperature stimulus; P:response to cold; P:response to abiotic stimulus; P:post-embryonic development; P:cellular process; P:fruit development; P:lipid localization; P:lipid storage; P:reproductive process; P:multicellular organismal process; P:developmental…
XP_023770765.1	111919437	legumin B-like	519	[INTERPRO, BLASTED, MAPPED, GO-SLIM]	10	0	69.01	1	F:GO:0003674	F:molecular_function	NA	NA	IPR006044 (PRINTS); IPR006045 (SMART); IPR014710 (G3DSA:2.60.120.GENE3D); IPR006045 (PFAM); IPR014710 (G3DSA:2.60.120.GENE3D); IPR014710 (G3DSA:2.60.120.GENE3D); mobidb-lite (MOBIDB_LITE); mobidb-lite (MOBIDB_LITE); mobidb-lite (MOBIDB_LITE); mobidb-lite (MOBIDB_LITE); mobidb-lite (MOBIDB_LITE); PTHR31189 (PANTHER); cd02243 (CDD); cd02242 (CDD); IPR011051 (SUPERFAMILY)	F:GO:0045735	F:nutrient reservoir activity
XP_023771234.1	111919914	11S globulin seed storage protein G3-like	453	[INTERPRO, BLASTED, GO-SLIM]	10	0	81.02	1	F:GO:0003674	F:molecular_function	NA	NA	IPR006044 (PRINTS); IPR006045 (SMART); IPR014710 (G3DSA:2.60.120.GENE3D); IPR006045 (PFAM); IPR014710 (G3DSA:2.60.120.GENE3D); mobidb-lite (MOBIDB_LITE); mobidb-lite (MOBIDB_LITE); mobidb-lite (MOBIDB_LITE); PTHR31189 (PANTHER); cd02242 (CDD); cd02243 (CDD); IPR011051 (SUPERFAMILY)	F:GO:0045735	F:nutrient reservoir activity
XP_023773020.1	111921670	vicilin-like antimicrobial peptides 2-2	562	[INTERPRO, BLASTED]	10	0	70.05	NA	NA	NA	NA	NA	IPR006045 (SMART); IPR014710 (G3DSA:2.60.120.GENE3D); IPR014710 (G3DSA:2.60.120.GENE3D); IPR006045 (PFAM); mobidb-lite (MOBIDB_LITE); mobidb-lite (MOBIDB_LITE); mobidb-lite (MOBIDB_LITE); mobidb-lite (MOBIDB_LITE); PTHR31189 (PANTHER); cd02245 (CDD); cd02244 (CDD); IPR011051 (SUPERFAMILY)	no GO terms	no GO terms
XP_023870332.1	111982947	ankyrin repeat-containing protein ITN1-like isoform X1	738	[INTERPRO, BLASTED, MAPPED, GO-SLIM]	10	0	72.04	2	F:GO:0005515; C:GO:0016020	F:protein binding; C:membrane	NA	NA	IPR002110 (SMART); IPR036770 (G3DSA:1.25.40.GENE3D); IPR027417 (G3DSA:3.40.50.GENE3D); IPR000375 (PFAM); IPR026961 (PFAM); IPR036770 (G3DSA:1.25.40.GENE3D); mobidb-lite (MOBIDB_LITE); mobidb-lite (MOBIDB_LITE); PTHR24177 (PANTHER); IPR036770 (SUPERFAMILY)	F:GO:0005515	F:protein binding
XP_023870339.1	111982952	receptor-like protein 13	1040	[INTERPRO, BLASTED, GO-SLIM]	10	0	75.99	1	F:GO:0005515	F:protein binding	NA	NA	PR00019 (PRINTS); IPR003591 (SMART); IPR032675 (G3DSA:3.80.10.GENE3D); IPR032675 (G3DSA:3.80.10.GENE3D); IPR032675 (G3DSA:3.80.10.GENE3D); IPR013210 (PFAM); IPR001611 (PFAM); IPR032675 (G3DSA:3.80.10.GENE3D); IPR001611 (PFAM); IPR032675 (G3DSA:3.80.10.GENE3D); PTHR48062 (PANTHER); IPR001611 (PROSITE_PROFILES); IPR001611 (PROSITE_PROFILES); SSF52047 (SUPERFAMILY); SSF52058 (SUPERFAMILY); SSF52058 …	F:GO:0005515	F:protein binding
XP_023870562.1	111983136	uncharacterized protein LOC111983136	159	[INTERPRO, BLASTED, GO-SLIM]	10	8.20283e-109	72.33	2	F:GO:0003676; F:GO:0004518	F:nucleic acid binding; F:nuclease activity	NA	NA	IPR002156 (PFAM); IPR036397 (G3DSA:3.30.420.GENE3D); PTHR47723 (PANTHER); IPR044730 (CDD); IPR012337 (SUPERFAMILY)	F:GO:0003676; F:GO:0004523	F:nucleic acid binding; F:RNA-DNA hybrid ribonuclease activity
XP_023871728.1	111984331	uncharacterized protein LOC115961541	334	[INTERPRO, BLASTED, MAPPED, GO-SLIM]	10	0	80.69	1	C:GO:0016020	C:membrane	NA	NA	PTHR33133 (PANTHER)	no GO terms	no GO terms
XP_023872309.1	111984920	uncharacterized protein LOC111984920	529	[INTERPRO, BLASTED, GO-SLIM]	10	0	86.52	8	P:GO:0006810; P:GO:0009056; P:GO:0009987; P:GO:0019538; F:GO:0005488; C:GO:0005768; C:GO:0005773; C:GO:0005886	P:transport; P:catabolic process; P:cellular process; P:protein metabolic process; F:binding; C:endosome; C:vacuole; C:plasma membrane	NA	NA	IPR029012 (G3DSA:1.10.287.GENE3D); G3DSA:3.30.70.100 (GENE3D); IPR006121 (PFAM); IPR009851 (PFAM); mobidb-lite (MOBIDB_LITE); mobidb-lite (MOBIDB_LITE); mobidb-lite (MOBIDB_LITE); mobidb-lite (MOBIDB_LITE); mobidb-lite (MOBIDB_LITE); mobidb-lite (MOBIDB_LITE); mobidb-lite (MOBIDB_LITE); mobidb-lite (MOBIDB_LITE); PTHR13678 (PANTHER); IPR006121 (PROSITE_PROFILES); IPR009851 (PROSITE_PROFILES); IPR…	P:GO:0006508; P:GO:0006511; P:GO:0006605; P:GO:0006612; P:GO:0006623; P:GO:0006807; P:GO:0006810; P:GO:0006886; P:GO:0007034; P:GO:0007039; P:GO:0008104; P:GO:0008104; P:GO:0008152; P:GO:0009056; P:GO:0009057; P:GO:0009987; P:GO:0015031; P:GO:0016192; P:GO:0019538; P:GO:0019538; P:GO:0019941; P:GO:0030163; P:GO:0030163; P:GO:0033036; P:GO:0033365; P:GO:0043162; P:GO:0043170; P:GO:0043632; P:GO:00…	P:proteolysis; P:ubiquitin-dependent protein catabolic process; P:protein targeting; P:protein targeting to membrane; P:protein targeting to vacuole; P:nitrogen compound metabolic process; P:transport; P:intracellular protein transport; P:vacuolar transport; P:protein catabolic process in the vacuole; P:protein localization; P:protein localization; P:metabolic process; P:catabolic process; P:macr…
XP_023872310.1	111984921	heavy metal-associated isoprenylated plant protein 3-like	279	[INTERPRO, BLASTED, GO-SLIM]	10	0	78.21	1	F:GO:0005488	F:binding	NA	NA	G3DSA:3.30.70.100 (GENE3D); mobidb-lite (MOBIDB_LITE); mobidb-lite (MOBIDB_LITE); mobidb-lite (MOBIDB_LITE); mobidb-lite (MOBIDB_LITE); IPR044594 (PANTHER); IPR006121 (PROSITE_PROFILES); IPR006121 (CDD); IPR036163 (SUPERFAMILY)	F:GO:0046872	F:metal ion binding
XP_023872538.1	111985118	multiple RNA-binding domain-containing protein 1	881	[INTERPRO, BLASTED, MAPPED, GO-SLIM]	10	0	82.18	4	P:GO:0006139; F:GO:0003723; C:GO:0005654; C:GO:0005730	P:nucleobase-containing compound metabolic process; F:RNA binding; C:nucleoplasm; C:nucleolus	NA	NA	IPR000504 (SMART); IPR003954 (SMART); IPR012677 (G3DSA:3.30.70.GENE3D); IPR012677 (G3DSA:3.30.70.GENE3D); IPR012677 (G3DSA:3.30.70.GENE3D); IPR000504 (PFAM); mobidb-lite (MOBIDB_LITE); mobidb-lite (MOBIDB_LITE); mobidb-lite (MOBIDB_LITE); mobidb-lite (MOBIDB_LITE); mobidb-lite (MOBIDB_LITE); PTHR48027 (PANTHER); IPR000504 (PROSITE_PROFILES); IPR000504 (PROSITE_PROFILES); IPR000504 (PROSITE_PROFIL…	F:GO:0003676; F:GO:0003723	F:nucleic acid binding; F:RNA binding
XP_023873210.1	111985789	silicon efflux transporter LSI2-like	536	[INTERPRO, BLASTED, MAPPED, GO-SLIM]	10	0	87.47	3	P:GO:0006810; P:GO:0009987; C:GO:0016020	P:transport; P:cellular process; C:membrane	NA	NA	IPR004680 (PFAM); PTHR43302 (PANTHER); cd01117 (CDD)	P:GO:0055085; C:GO:0016020; C:GO:0016020; C:GO:0031224; C:GO:0110165	P:transmembrane transport; C:membrane; C:membrane; C:obsolete intrinsic component of membrane; C:cellular anatomical entity
XP_023873548.1	111986157	uncharacterized protein LOC111986157	271	[INTERPRO, BLASTED, GO-SLIM]	10	0	69.35	2	F:GO:0003676; F:GO:0004518	F:nucleic acid binding; F:nuclease activity	NA	NA	IPR036397 (G3DSA:3.30.420.GENE3D); IPR002156 (PFAM); mobidb-lite (MOBIDB_LITE); PTHR47723 (PANTHER); IPR044730 (CDD); IPR012337 (SUPERFAMILY)	F:GO:0003676; F:GO:0004523	F:nucleic acid binding; F:RNA-DNA hybrid ribonuclease activity
XP_023874135.1	111986685	enoyl-CoA delta isomerase 1, peroxisomal-like	239	[INTERPRO, BLASTED, MAPPED, GO-SLIM]	10	2.56789e-169	86.64	6	P:GO:0006629; P:GO:0009056; P:GO:0009987; F:GO:0003824; C:GO:0005777; C:GO:0016020	P:lipid metabolic process; P:catabolic process; P:cellular process; F:catalytic activity; C:peroxisome; C:membrane	EC:5.3.3.8; EC:4.2.1.17	Delta(3)-Delta(2)-enoyl-CoA isomerase; Enoyl-CoA hydratase	IPR001753 (PFAM); G3DSA:3.90.226.10 (GENE3D); PTHR11941 (PANTHER); cd06558 (CDD); IPR029045 (SUPERFAMILY)	P:GO:0006082; P:GO:0006629; P:GO:0006631; P:GO:0006635; P:GO:0008152; P:GO:0009056; P:GO:0009062; P:GO:0009987; P:GO:0016042; P:GO:0016054; P:GO:0019752; P:GO:0030258; P:GO:0032787; P:GO:0034440; P:GO:0043436; P:GO:0044237; P:GO:0044238; P:GO:0044242; P:GO:0044248; P:GO:0044255; P:GO:0044281; P:GO:0044282; P:GO:0046395; P:GO:0071704; P:GO:0072329; P:GO:1901575; F:GO:0003824; F:GO:0016829; F:GO:00…	P:organic acid metabolic process; P:lipid metabolic process; P:fatty acid metabolic process; P:fatty acid beta-oxidation; P:metabolic process; P:catabolic process; P:fatty acid catabolic process; P:cellular process; P:lipid catabolic process; P:organic acid catabolic process; P:carboxylic acid metabolic process; P:lipid modification; P:monocarboxylic acid metabolic process; P:lipid oxidation; P:o…
XP_023874187.1	111986734	F-box protein CPR1-like	186	[INTERPRO, BLASTED]	10	9.91382e-115	71.84	NA	NA	NA	NA	NA	IPR006527 (PFAM); IPR017451 (TIGRFAM); PTHR47993 (PANTHER)	no GO terms	no GO terms
XP_023874270.1	111986817	NA	NA	NA	NA	NA	NA	NA	NA	NA	NA	NA	NA	NA	NA
XP_023874372.1	111986908	alpha-dioxygenase 1-like	643	[INTERPRO, BLASTED, MAPPED, GO-SLIM]	10	0	92.74	7	P:GO:0006629; P:GO:0006950; P:GO:0009058; P:GO:0009987; P:GO:0042221; F:GO:0003824; F:GO:0005488	P:lipid metabolic process; P:response to stress; P:biosynthetic process; P:cellular process; P:response to chemical; F:catalytic activity; F:binding	EC:1.13.11; EC:1.11.1	Acting on single donors with incorporation of molecular oxygen (oxygenases). The oxygen incorporated need not be derived from O(2); Acting on a peroxide as acceptor	IPR019791 (PFAM); IPR037120 (G3DSA:1.10.640.GENE3D); PTHR11903 (PANTHER); IPR019791 (PROSITE_PROFILES); IPR034815 (CDD); IPR010255 (SUPERFAMILY)	P:GO:0006979; F:GO:0003824; F:GO:0004601; F:GO:0016491; F:GO:0016702; F:GO:0020037	P:response to oxidative stress; F:catalytic activity; F:peroxidase activity; F:oxidoreductase activity; F:oxidoreductase activity, acting on single donors with incorporation of molecular oxygen, incorporation of two atoms of oxygen; F:heme binding
XP_023874903.1	111987416	uncharacterized N-acetyltransferase p20	176	[INTERPRO, BLASTED, MAPPED, GO-SLIM]	10	4.74813e-123	89.02	1	F:GO:0016740	F:transferase activity	EC:2.3.1	Acyltransferases	G3DSA:3.40.630.30 (GENE3D); IPR000182 (PFAM); PTHR46067 (PANTHER); IPR000182 (PROSITE_PROFILES); IPR016181 (SUPERFAMILY)	F:GO:0016747	F:acyltransferase activity, transferring groups other than amino-acyl groups
XP_023874944.1	111987458	uncharacterized N-acetyltransferase p20-like	177	[INTERPRO, BLASTED, MAPPED, GO-SLIM]	10	4.58263e-124	91.48	1	F:GO:0016740	F:transferase activity	EC:2.3.1	Acyltransferases	IPR000182 (PFAM); G3DSA:3.40.630.30 (GENE3D); PTHR46067 (PANTHER); IPR000182 (PROSITE_PROFILES); cd04301 (CDD); IPR016181 (SUPERFAMILY)	F:GO:0016747	F:acyltransferase activity, transferring groups other than amino-acyl groups
XP_023875502.1	111987987	protein DETOXIFICATION 16-like isoform X1	475	[INTERPRO, BLASTED, GO-SLIM]	10	0	92.81	5	P:GO:0006810; P:GO:0009987; P:GO:0042221; F:GO:0005215; C:GO:0016020	P:transport; P:cellular process; P:response to chemical; F:transporter activity; C:membrane	NA	NA	IPR002528 (TIGRFAM); IPR002528 (PFAM); PTHR11206 (PANTHER); IPR045069 (CDD)	P:GO:0055085; P:GO:1990961; F:GO:0005215; F:GO:0015297; F:GO:0022857; F:GO:0042910; C:GO:0016020; C:GO:0110165	P:transmembrane transport; P:xenobiotic detoxification by transmembrane export across the plasma membrane; F:transporter activity; F:antiporter activity; F:transmembrane transporter activity; F:xenobiotic transmembrane transporter activity; C:membrane; C:cellular anatomical entity
XP_023875575.1	111988018	phospholipase A1-Igamma3, chloroplastic	516	[INTERPRO, BLASTED, MAPPED, GO-SLIM]	10	0	88.13	2	P:GO:0006629; F:GO:0016787	P:lipid metabolic process; F:hydrolase activity	EC:3.1	Acting on ester bonds	IPR002921 (PFAM); IPR029058 (G3DSA:3.40.50.GENE3D); PTHR31403 (PANTHER); cd00519 (CDD); IPR029058 (SUPERFAMILY)	P:GO:0006629; F:GO:0003824; F:GO:0004620; F:GO:0016298; F:GO:0016787; F:GO:0016788	P:lipid metabolic process; F:catalytic activity; F:phospholipase activity; F:lipase activity; F:hydrolase activity; F:hydrolase activity, acting on ester bonds
XP_023876739.1	111989184	trans-resveratrol di-O-methyltransferase-like	360	[INTERPRO, BLASTED, GO-SLIM]	10	0	97.39	4	P:GO:0009058; P:GO:0009987; F:GO:0005515; F:GO:0016740	P:biosynthetic process; P:cellular process; F:protein binding; F:transferase activity	NA	NA	IPR016461 (PIRSF); IPR012967 (PFAM); IPR036388 (G3DSA:1.10.10.GENE3D); IPR001077 (PFAM); IPR029063 (G3DSA:3.40.50.GENE3D); IPR016461 (PANTHER); IPR016461 (PROSITE_PROFILES); cd02440 (CDD); IPR029063 (SUPERFAMILY); IPR036390 (SUPERFAMILY)	P:GO:0006725; P:GO:0008152; P:GO:0009058; P:GO:0009987; P:GO:0019438; P:GO:0032259; P:GO:0044237; P:GO:0044249; F:GO:0003824; F:GO:0008168; F:GO:0008171; F:GO:0008757; F:GO:0016740; F:GO:0016741; F:GO:0046983	P:cellular aromatic compound metabolic process; P:metabolic process; P:biosynthetic process; P:cellular process; P:aromatic compound biosynthetic process; P:methylation; P:cellular metabolic process; P:cellular biosynthetic process; F:catalytic activity; F:methyltransferase activity; F:O-methyltransferase activity; F:S-adenosylmethionine-dependent methyltransferase activity; F:transferase activit…
XP_023878205.1	111990650	probable leucine-rich repeat receptor-like serine/threonine-protein kinase At3g14840 isoform X2	872	[INTERPRO, BLASTED, GO-SLIM]	10	0	93.86	5	P:GO:0009987; P:GO:0036211; F:GO:0000166; F:GO:0005515; F:GO:0016301	P:cellular process; P:protein modification process; F:nucleotide binding; F:protein binding; F:kinase activity	NA	NA	IPR000719 (SMART); IPR032675 (G3DSA:3.80.10.GENE3D); IPR032675 (G3DSA:3.80.10.GENE3D); G3DSA:1.10.510.10 (GENE3D); G3DSA:3.30.200.20 (GENE3D); G3DSA:2.60.120.430 (GENE3D); IPR001245 (PFAM); IPR021720 (PFAM); PTHR48006 (PANTHER); IPR001611 (PROSITE_PROFILES); IPR000719 (PROSITE_PROFILES); cd14066 (CDD); IPR011009 (SUPERFAMILY); SSF52058 (SUPERFAMILY)	P:GO:0006468; F:GO:0004672; F:GO:0005515; F:GO:0005524	P:protein phosphorylation; F:protein kinase activity; F:protein binding; F:ATP binding
XP_023879439.1	111991861	probable N-acetyl-gamma-glutamyl-phosphate reductase, chloroplastic	393	[INTERPRO, BLASTED, MAPPED, GO-SLIM]	10	0	93.77	5	P:GO:0009058; P:GO:0009987; F:GO:0000166; F:GO:0003824; F:GO:0005515	P:biosynthetic process; P:cellular process; F:nucleotide binding; F:catalytic activity; F:protein binding	EC:1.2.1.38	N-acetyl-gamma-glutamyl-phosphate reductase	IPR000534 (SMART); IPR000534 (PFAM); G3DSA:3.40.50.720 (GENE3D); G3DSA:3.30.360.10 (GENE3D); IPR012280 (PFAM); IPR000706 (TIGRFAM); PTHR32338 (PANTHER); IPR000706 (HAMAP); SSF55347 (SUPERFAMILY); IPR036291 (SUPERFAMILY)	P:GO:0006526; P:GO:0008652; F:GO:0003942; F:GO:0016620; F:GO:0046983; F:GO:0051287; F:GO:0070401	P:arginine biosynthetic process; P:amino acid biosynthetic process; F:N-acetyl-gamma-glutamyl-phosphate reductase activity; F:oxidoreductase activity, acting on the aldehyde or oxo group of donors, NAD or NADP as acceptor; F:protein dimerization activity; F:NAD binding; F:NADP+ binding
XP_023879721.1	111992131	heat shock cognate protein 80-like	707	[INTERPRO, BLASTED, MAPPED, GO-SLIM]	10	0	96.1	8	P:GO:0006950; P:GO:0009628; P:GO:0009987; F:GO:0000166; F:GO:0005515; F:GO:0016787; C:GO:0005829; C:GO:0005886	P:response to stress; P:response to abiotic stimulus; P:cellular process; F:nucleotide binding; F:protein binding; F:hydrolase activity; C:cytosol; C:plasma membrane	EC:3.6.1.15	Nucleoside-triphosphate phosphatase	IPR020575 (PRINTS); IPR003594 (SMART); IPR001404 (PFAM); IPR003594 (PFAM); IPR001404 (PIRSF); IPR036890 (G3DSA:3.30.565.GENE3D); G3DSA:3.30.230.80 (GENE3D); IPR037196 (G3DSA:1.20.120.GENE3D); G3DSA:3.40.50.11260 (GENE3D); mobidb-lite (MOBIDB_LITE); mobidb-lite (MOBIDB_LITE); mobidb-lite (MOBIDB_LITE); mobidb-lite (MOBIDB_LITE); IPR001404 (PANTHER); IPR001404 (HAMAP); cd16927 (CDD); IPR037196 (SUP…	P:GO:0006457; P:GO:0006950; P:GO:0009266; P:GO:0009408; P:GO:0009628; P:GO:0009987; P:GO:0031647; P:GO:0033554; P:GO:0034605; P:GO:0050821; P:GO:0050896; P:GO:0051716; P:GO:0065007; P:GO:0065008; F:GO:0005488; F:GO:0005515; F:GO:0005524; F:GO:0016887; F:GO:0051082; F:GO:0140662; C:GO:0005622; C:GO:0005737; C:GO:0005829; C:GO:0005886; C:GO:0016020; C:GO:0048471; C:GO:0071944; C:GO:0110165	P:protein folding; P:response to stress; P:response to temperature stimulus; P:response to heat; P:response to abiotic stimulus; P:cellular process; P:regulation of protein stability; P:cellular response to stress; P:cellular response to heat; P:protein stabilization; P:response to stimulus; P:cellular response to stimulus; P:biological regulation; P:regulation of biological quality; F:binding; F…
XP_023879731.1	111992135	uncharacterized protein LOC111992135	1051	[INTERPRO, BLASTED, MAPPED, GO-SLIM]	10	0	72.49	2	P:GO:0009987; C:GO:0016020	P:cellular process; C:membrane	NA	NA	PF08284 (PFAM); IPR041577 (PFAM); IPR043128 (G3DSA:3.30.70.GENE3D); IPR000477 (PFAM); IPR043128 (G3DSA:3.30.70.GENE3D); IPR045358 (PFAM); IPR021109 (G3DSA:2.40.70.GENE3D); G3DSA:3.10.20.370 (GENE3D); G3DSA:3.10.10.10 (GENE3D); PTHR24559 (PANTHER); IPR000477 (PROSITE_PROFILES); cd01647 (CDD); cd00303 (CDD); cd09274 (CDD); IPR021109 (SUPERFAMILY); IPR043502 (SUPERFAMILY)	no GO terms	no GO terms
XP_023881819.1	111994183	ATP-dependent DNA helicase 2 subunit KU70	627	[INTERPRO, BLASTED, MAPPED, GO-SLIM]	10	0	91.33	9	P:GO:0006259; P:GO:0006950; P:GO:0009628; P:GO:0016043; F:GO:0000166; F:GO:0003677; F:GO:0016787; C:GO:0005634; C:GO:0016020	P:DNA metabolic process; P:response to stress; P:response to abiotic stimulus; P:cellular component organization; F:nucleotide binding; F:DNA binding; F:hydrolase activity; C:nucleus; C:membrane	EC:3	Hydrolases	IPR003034 (SMART); IPR006164 (SMART); IPR016194 (G3DSA:2.40.290.GENE3D); IPR006165 (PIRSF); IPR027388 (G3DSA:4.10.970.GENE3D); IPR006164 (PFAM); G3DSA:1.10.1600.10 (GENE3D); IPR005161 (PFAM); IPR005160 (PFAM); IPR003034 (PFAM); IPR036361 (G3DSA:1.10.720.GENE3D); IPR036465 (G3DSA:3.40.50.GENE3D); IPR006165 (TIGRFAM); PTHR12604 (PANTHER); IPR003034 (PROSITE_PROFILES); cd01458 (CDD); IPR047087 (CDD)…	P:GO:0000723; P:GO:0006139; P:GO:0006259; P:GO:0006281; P:GO:0006302; P:GO:0006303; P:GO:0006725; P:GO:0006807; P:GO:0006950; P:GO:0006974; P:GO:0006996; P:GO:0008152; P:GO:0009314; P:GO:0009628; P:GO:0009987; P:GO:0010212; P:GO:0016043; P:GO:0032200; P:GO:0033554; P:GO:0034641; P:GO:0043170; P:GO:0044237; P:GO:0044238; P:GO:0044260; P:GO:0046483; P:GO:0050896; P:GO:0051276; P:GO:0051716; P:GO:00…	P:telomere maintenance; P:nucleobase-containing compound metabolic process; P:DNA metabolic process; P:DNA repair; P:double-strand break repair; P:double-strand break repair via nonhomologous end joining; P:cellular aromatic compound metabolic process; P:nitrogen compound metabolic process; P:response to stress; P:DNA damage response; P:organelle organization; P:metabolic process; P:response to r…
XP_023882041.1	111994400	mitochondrial import inner membrane translocase subunit TIM22-4 isoform X1	171	[INTERPRO, BLASTED, MAPPED, GO-SLIM]	10	2.33689e-117	90.26	6	P:GO:0006810; P:GO:0016043; F:GO:0005215; F:GO:0005488; C:GO:0005739; C:GO:0016020	P:transport; P:cellular component organization; F:transporter activity; F:binding; C:mitochondrion; C:membrane	NA	NA	PF02466 (PFAM); mobidb-lite (MOBIDB_LITE); mobidb-lite (MOBIDB_LITE); IPR039175 (PANTHER)	P:GO:0006605; P:GO:0006626; P:GO:0006810; P:GO:0006839; P:GO:0006886; P:GO:0006996; P:GO:0007005; P:GO:0007006; P:GO:0007007; P:GO:0008104; P:GO:0008104; P:GO:0009987; P:GO:0015031; P:GO:0016043; P:GO:0033036; P:GO:0033365; P:GO:0045039; P:GO:0045184; P:GO:0046907; P:GO:0051179; P:GO:0051205; P:GO:0051234; P:GO:0051641; P:GO:0051649; P:GO:0051668; P:GO:0061024; P:GO:0070585; P:GO:0070727; P:GO:00…	P:protein targeting; P:protein targeting to mitochondrion; P:transport; P:mitochondrial transport; P:intracellular protein transport; P:organelle organization; P:mitochondrion organization; P:mitochondrial membrane organization; P:inner mitochondrial membrane organization; P:protein localization; P:protein localization; P:cellular process; P:protein transport; P:cellular component organization; P…
XP_023882129.1	111994475	alpha carbonic anhydrase 4-like	278	[INTERPRO, BLASTED, MAPPED, GO-SLIM]	10	0	90.48	5	P:GO:0008152; P:GO:0009987; F:GO:0003824; F:GO:0005488; C:GO:0009507	P:metabolic process; P:cellular process; F:catalytic activity; F:binding; C:chloroplast	EC:4.2.1.1	Carbonic anhydrase	IPR001148 (SMART); IPR001148 (PFAM); IPR036398 (G3DSA:3.10.200.GENE3D); IPR023561 (PANTHER); IPR001148 (PROSITE_PROFILES); IPR041891 (CDD); IPR036398 (SUPERFAMILY)	F:GO:0004089; F:GO:0008270	F:carbonate dehydratase activity; F:zinc ion binding
XP_023883109.1	111995424	probable disease resistance protein At5g43730	239	[INTERPRO, BLASTED, GO-SLIM]	10	4.39703e-112	74.01	1	F:GO:0000166	F:nucleotide binding	NA	NA	IPR002182 (PFAM); IPR027417 (G3DSA:3.40.50.GENE3D); PTHR33463 (PANTHER); IPR027417 (SUPERFAMILY)	F:GO:0043531	F:ADP binding
XP_023884246.1	111996487	enoyl-CoA delta isomerase 1, peroxisomal-like	239	[INTERPRO, BLASTED, MAPPED, GO-SLIM]	10	2.25817e-167	87.09	7	P:GO:0006629; P:GO:0009056; P:GO:0009987; F:GO:0003824; C:GO:0005777; C:GO:0009536; C:GO:0016020	P:lipid metabolic process; P:catabolic process; P:cellular process; F:catalytic activity; C:peroxisome; C:plastid; C:membrane	EC:5.3.3.8; EC:4.2.1.17	Delta(3)-Delta(2)-enoyl-CoA isomerase; Enoyl-CoA hydratase	IPR001753 (PFAM); G3DSA:3.90.226.10 (GENE3D); PTHR11941 (PANTHER); cd06558 (CDD); IPR029045 (SUPERFAMILY)	P:GO:0006082; P:GO:0006629; P:GO:0006631; P:GO:0006635; P:GO:0008152; P:GO:0009056; P:GO:0009062; P:GO:0009987; P:GO:0016042; P:GO:0016054; P:GO:0019752; P:GO:0030258; P:GO:0032787; P:GO:0034440; P:GO:0043436; P:GO:0044237; P:GO:0044238; P:GO:0044242; P:GO:0044248; P:GO:0044255; P:GO:0044281; P:GO:0044282; P:GO:0046395; P:GO:0071704; P:GO:0072329; P:GO:1901575; F:GO:0003824; F:GO:0016829; F:GO:00…	P:organic acid metabolic process; P:lipid metabolic process; P:fatty acid metabolic process; P:fatty acid beta-oxidation; P:metabolic process; P:catabolic process; P:fatty acid catabolic process; P:cellular process; P:lipid catabolic process; P:organic acid catabolic process; P:carboxylic acid metabolic process; P:lipid modification; P:monocarboxylic acid metabolic process; P:lipid oxidation; P:o…
XP_023885235.1	111997293	agglutinin-like	341	[INTERPRO, BLASTED, MAPPED, GO-SLIM]	10	0	75.62	1	F:GO:0030246	F:carbohydrate binding	NA	NA	IPR001229 (SMART); IPR001229 (PFAM); IPR036404 (G3DSA:2.100.10.GENE3D); PTHR46506 (PANTHER); IPR001229 (PROSITE_PROFILES); IPR001229 (PROSITE_PROFILES); IPR033734 (CDD); IPR033734 (CDD); IPR036404 (SUPERFAMILY); IPR036404 (SUPERFAMILY)	F:GO:0030246	F:carbohydrate binding
XP_023885524.1	111997641	NA	NA	NA	NA	NA	NA	NA	NA	NA	NA	NA	NA	NA	NA
XP_023885694.1	111997780	receptor-like protein 7	740	[INTERPRO, BLASTED, MAPPED, GO-SLIM]	10	0	70.97	1	F:GO:0005515	F:protein binding	NA	NA	PR00019 (PRINTS); IPR003591 (SMART); IPR001611 (PFAM); IPR032675 (G3DSA:3.80.10.GENE3D); IPR032675 (G3DSA:3.80.10.GENE3D); IPR032675 (G3DSA:3.80.10.GENE3D); IPR001611 (PFAM); IPR046956 (PANTHER); IPR001611 (PROSITE_PROFILES); SSF52058 (SUPERFAMILY); SSF52058 (SUPERFAMILY)	F:GO:0005515	F:protein binding
XP_023886258.1	111998394	uncharacterized protein LOC112028363	123	[INTERPRO, BLASTED, GO-SLIM]	10	9.18606e-32	64.36	2	F:GO:0003676; F:GO:0004518	F:nucleic acid binding; F:nuclease activity	NA	NA	IPR036397 (G3DSA:3.30.420.GENE3D); IPR002156 (PFAM); PTHR47723 (PANTHER); IPR044730 (CDD); IPR012337 (SUPERFAMILY)	F:GO:0003676; F:GO:0004523	F:nucleic acid binding; F:RNA-DNA hybrid ribonuclease activity
XP_023886858.1	111998961	silicon efflux transporter LSI2-like	434	[INTERPRO, BLASTED, MAPPED, GO-SLIM]	10	0	77.48	4	P:GO:0006810; P:GO:0009987; F:GO:0005215; C:GO:0016020	P:transport; P:cellular process; F:transporter activity; C:membrane	NA	NA	IPR000802 (PRINTS); IPR004680 (PFAM); PTHR43302 (PANTHER); cd01117 (CDD)	P:GO:0015700; P:GO:0055085; F:GO:0015105; C:GO:0016020; C:GO:0016020; C:GO:0031224; C:GO:0110165	P:arsenite transport; P:transmembrane transport; F:arsenite transmembrane transporter activity; C:membrane; C:membrane; C:obsolete intrinsic component of membrane; C:cellular anatomical entity
XP_023886925.1	111999026	receptor-like protein EIX2	1016	[INTERPRO, BLASTED, GO-SLIM]	10	0	80.64	1	F:GO:0005515	F:protein binding	NA	NA	PR00019 (PRINTS); IPR003591 (SMART); SM00365 (SMART); IPR032675 (G3DSA:3.80.10.GENE3D); IPR032675 (G3DSA:3.80.10.GENE3D); IPR032675 (G3DSA:3.80.10.GENE3D); IPR032675 (G3DSA:3.80.10.GENE3D); IPR013210 (PFAM); IPR001611 (PFAM); IPR032675 (G3DSA:3.80.10.GENE3D); IPR001611 (PFAM); PTHR48063 (PANTHER); IPR001611 (PROSITE_PROFILES); SSF52047 (SUPERFAMILY); SSF52047 (SUPERFAMILY); SSF52058 (SUPERFAMILY)	F:GO:0005515	F:protein binding
XP_023887701.1	111999820	peroxisomal acyl-coenzyme A oxidase 1-like	664	[INTERPRO, BLASTED, MAPPED, GO-SLIM]	10	0	95.97	8	P:GO:0006629; P:GO:0009056; P:GO:0009987; F:GO:0000166; F:GO:0003824; F:GO:0008289; C:GO:0005777; C:GO:0016020	P:lipid metabolic process; P:catabolic process; P:cellular process; F:nucleotide binding; F:catalytic activity; F:lipid binding; C:peroxisome; C:membrane	EC:1.3.3.6	Acyl-CoA oxidase	G3DSA:1.20.140.10 (GENE3D); IPR046373 (G3DSA:2.40.110.GENE3D); IPR037069 (G3DSA:1.10.540.GENE3D); IPR006091 (PFAM); IPR002655 (PFAM); IPR029320 (PFAM); IPR012258 (PIRSF); G3DSA:1.20.140.10 (GENE3D); IPR012258 (PANTHER); IPR036250 (SUPERFAMILY); IPR009100 (SUPERFAMILY); IPR036250 (SUPERFAMILY)	P:GO:0001676; P:GO:0006082; P:GO:0006629; P:GO:0006631; P:GO:0006635; P:GO:0008152; P:GO:0009056; P:GO:0009062; P:GO:0009987; P:GO:0016042; P:GO:0016054; P:GO:0019752; P:GO:0030258; P:GO:0032787; P:GO:0034440; P:GO:0042592; P:GO:0043436; P:GO:0044237; P:GO:0044238; P:GO:0044242; P:GO:0044248; P:GO:0044255; P:GO:0044281; P:GO:0044282; P:GO:0046395; P:GO:0048878; P:GO:0055088; P:GO:0065007; P:GO:00…	P:long-chain fatty acid metabolic process; P:organic acid metabolic process; P:lipid metabolic process; P:fatty acid metabolic process; P:fatty acid beta-oxidation; P:metabolic process; P:catabolic process; P:fatty acid catabolic process; P:cellular process; P:lipid catabolic process; P:organic acid catabolic process; P:carboxylic acid metabolic process; P:lipid modification; P:monocarboxylic aci…
XP_023887820.1	111999945	protein SAR DEFICIENT 4	347	[INTERPRO, BLASTED, MAPPED, GO-SLIM]	10	0	92.77	1	C:GO:0005737	C:cytoplasm	NA	NA	IPR023401 (G3DSA:3.30.1780.GENE3D); IPR003462 (PFAM); IPR003462 (PIRSF); G3DSA:3.40.50.720 (GENE3D); mobidb-lite (MOBIDB_LITE); IPR003462 (PANTHER); IPR036291 (SUPERFAMILY)	C:GO:0005622; C:GO:0005737; C:GO:0110165	C:intracellular anatomical structure; C:cytoplasm; C:cellular anatomical entity
XP_023887975.1	112000100	rust resistance kinase Lr10-like	399	[INTERPRO, BLASTED, MAPPED, GO-SLIM]	10	0	82.87	5	P:GO:0009987; P:GO:0036211; F:GO:0000166; F:GO:0016301; C:GO:0016020	P:cellular process; P:protein modification process; F:nucleotide binding; F:kinase activity; C:membrane	EC:2.7.1	Transferring phosphorus-containing groups	IPR000719 (SMART); G3DSA:3.30.200.20 (GENE3D); G3DSA:1.10.510.10 (GENE3D); IPR001245 (PFAM); PTHR47974 (PANTHER); IPR000719 (PROSITE_PROFILES); IPR011009 (SUPERFAMILY)	P:GO:0006468; F:GO:0004672; F:GO:0005524	P:protein phosphorylation; F:protein kinase activity; F:ATP binding
XP_023888127.1	112000264	F-box protein CPR1-like	408	[INTERPRO, BLASTED, GO-SLIM]	10	0	69.82	1	F:GO:0005515	F:protein binding	NA	NA	IPR001810 (SMART); IPR017451 (TIGRFAM); IPR006527 (PFAM); IPR001810 (PFAM); G3DSA:1.20.1280.50 (GENE3D); PTHR31672 (PANTHER); IPR001810 (PROSITE_PROFILES); IPR036047 (SUPERFAMILY)	F:GO:0005515	F:protein binding
XP_023888322.1	112000434	WRKY transcription factor WRKY24-like	602	[INTERPRO, BLASTED, MAPPED, GO-SLIM]	10	0	85.64	3	F:GO:0003677; F:GO:0003700; C:GO:0005634	F:DNA binding; F:DNA-binding transcription factor activity; C:nucleus	NA	NA	IPR003657 (SMART); IPR036576 (G3DSA:2.20.25.GENE3D); IPR003657 (PFAM); IPR036576 (G3DSA:2.20.25.GENE3D); mobidb-lite (MOBIDB_LITE); mobidb-lite (MOBIDB_LITE); mobidb-lite (MOBIDB_LITE); mobidb-lite (MOBIDB_LITE); mobidb-lite (MOBIDB_LITE); mobidb-lite (MOBIDB_LITE); mobidb-lite (MOBIDB_LITE); mobidb-lite (MOBIDB_LITE); IPR044810 (PANTHER); IPR003657 (PROSITE_PROFILES); IPR003657 (PROSITE_PROFILES…	P:GO:0006355; F:GO:0003700; F:GO:0043565	P:regulation of DNA-templated transcription; F:DNA-binding transcription factor activity; F:sequence-specific DNA binding
XP_023889179.1	112001232	uncharacterized protein LOC112001232 isoform X1	376	[INTERPRO, BLASTED]	10	0	80.58	NA	NA	NA	NA	NA	IPR036691 (G3DSA:3.60.10.GENE3D); PTHR33710 (PANTHER); IPR036691 (SUPERFAMILY)	no GO terms	no GO terms
XP_023889475.1	112001528	translation initiation factor IF-2-like isoform X1	730	[INTERPRO, BLASTED, MAPPED, GO-SLIM]	10	0	96.62	3	F:GO:0000166; F:GO:0008135; F:GO:0016787	F:nucleotide binding; F:translation factor activity, RNA binding; F:hydrolase activity	EC:3.6.1.15	Nucleoside-triphosphate phosphatase	G3DSA:2.40.30.10 (GENE3D); IPR005225 (TIGRFAM); IPR000795 (PFAM); IPR023115 (PFAM); IPR000178 (TIGRFAM); IPR027417 (G3DSA:3.40.50.GENE3D); IPR036925 (G3DSA:3.40.50.GENE3D); G3DSA:2.40.30.10 (GENE3D); mobidb-lite (MOBIDB_LITE); mobidb-lite (MOBIDB_LITE); IPR015760 (PANTHER); IPR000178 (HAMAP); IPR000795 (PROSITE_PROFILES); cd03692 (CDD); IPR044145 (CDD); cd01887 (CDD); IPR027417 (SUPERFAMILY); IPR…	P:GO:0006413; F:GO:0003743; F:GO:0003924; F:GO:0005525	P:translational initiation; F:translation initiation factor activity; F:GTPase activity; F:GTP binding
XP_023889812.1	112001880	cucumisin-like isoform X1	737	[INTERPRO, BLASTED, GO-SLIM]	10	0	96.79	2	P:GO:0019538; F:GO:0016787	P:protein metabolic process; F:hydrolase activity	NA	NA	IPR015500 (PRINTS); IPR037045 (G3DSA:3.30.70.GENE3D); IPR041469 (PFAM); G3DSA:3.50.30.30 (GENE3D); IPR010259 (PFAM); IPR036852 (G3DSA:3.40.50.GENE3D); G3DSA:2.60.40.2310 (GENE3D); IPR000209 (PFAM); IPR045051 (PANTHER); PS51892 (PROSITE_PROFILES); cd02120 (CDD); IPR034197 (CDD); IPR036852 (SUPERFAMILY)	P:GO:0006508; F:GO:0004252; F:GO:0008236	P:proteolysis; F:serine-type endopeptidase activity; F:serine-type peptidase activity
XP_023890186.1	112002259	heat shock protein 83	704	[INTERPRO, BLASTED, MAPPED, GO-SLIM]	10	0	97.3	8	P:GO:0006950; P:GO:0009628; P:GO:0009987; F:GO:0000166; F:GO:0005515; F:GO:0016787; C:GO:0005829; C:GO:0005886	P:response to stress; P:response to abiotic stimulus; P:cellular process; F:nucleotide binding; F:protein binding; F:hydrolase activity; C:cytosol; C:plasma membrane	EC:3.6.1.15	Nucleoside-triphosphate phosphatase	IPR020575 (PRINTS); IPR003594 (SMART); IPR001404 (PFAM); IPR003594 (PFAM); IPR036890 (G3DSA:3.30.565.GENE3D); G3DSA:3.40.50.11260 (GENE3D); IPR037196 (G3DSA:1.20.120.GENE3D); G3DSA:3.30.230.80 (GENE3D); IPR001404 (PIRSF); mobidb-lite (MOBIDB_LITE); mobidb-lite (MOBIDB_LITE); mobidb-lite (MOBIDB_LITE); mobidb-lite (MOBIDB_LITE); IPR001404 (PANTHER); IPR001404 (HAMAP); cd16927 (CDD); IPR037196 (SUP…	P:GO:0006457; P:GO:0006950; P:GO:0009266; P:GO:0009408; P:GO:0009628; P:GO:0009987; P:GO:0031647; P:GO:0033554; P:GO:0034605; P:GO:0050821; P:GO:0050896; P:GO:0051716; P:GO:0065007; P:GO:0065008; F:GO:0005488; F:GO:0005515; F:GO:0005524; F:GO:0016887; F:GO:0051082; F:GO:0140662; C:GO:0005622; C:GO:0005737; C:GO:0005829; C:GO:0005886; C:GO:0016020; C:GO:0048471; C:GO:0071944; C:GO:0110165	P:protein folding; P:response to stress; P:response to temperature stimulus; P:response to heat; P:response to abiotic stimulus; P:cellular process; P:regulation of protein stability; P:cellular response to stress; P:cellular response to heat; P:protein stabilization; P:response to stimulus; P:cellular response to stimulus; P:biological regulation; P:regulation of biological quality; F:binding; F…
XP_023890820.1	112002895	uncharacterized protein LOC112002895	131	[INTERPRO, BLASTED]	1	5.96818e-86	100	NA	NA	NA	NA	NA	no IPS match	no IPS match	no IPS match
XP_023891181.1	112003228	uncharacterized protein LOC112003228	419	[INTERPRO, BLASTED, GO-SLIM]	10	0	80.89	1	F:GO:0005515	F:protein binding	NA	NA	IPR000270 (SMART); IPR000270 (PFAM); G3DSA:3.10.20.90 (GENE3D); mobidb-lite (MOBIDB_LITE); mobidb-lite (MOBIDB_LITE); PTHR31066 (PANTHER); IPR000270 (PROSITE_PROFILES); cd06410 (CDD); SSF54277 (SUPERFAMILY)	F:GO:0005515	F:protein binding
XP_023891264.1	112003306	cullin-1	738	[INTERPRO, BLASTED, MAPPED, GO-SLIM]	10	0	95.79	5	P:GO:0009056; P:GO:0009987; P:GO:0036211; F:GO:0005515; C:GO:0005575	P:catabolic process; P:cellular process; P:protein modification process; F:protein binding; C:cellular_component	NA	NA	IPR019559 (SMART); IPR016158 (SMART); G3DSA:3.30.230.130 (GENE3D); G3DSA:1.20.1310.10 (GENE3D); G3DSA:1.20.1310.10 (GENE3D); G3DSA:1.20.1310.10 (GENE3D); IPR001373 (PFAM); G3DSA:1.20.1310.10 (GENE3D); IPR036388 (G3DSA:1.10.10.GENE3D); IPR019559 (PFAM); IPR045093 (PANTHER); IPR016158 (PROSITE_PROFILES); IPR036390 (SUPERFAMILY); IPR016159 (SUPERFAMILY); IPR036317 (SUPERFAMILY)	P:GO:0006511; P:GO:0006807; P:GO:0008152; P:GO:0009987; P:GO:0016567; P:GO:0019538; P:GO:0019538; P:GO:0032446; P:GO:0036211; P:GO:0036211; P:GO:0043170; P:GO:0043412; P:GO:0044237; P:GO:0044238; P:GO:0044260; P:GO:0070647; P:GO:0071704; P:GO:1901564; F:GO:0005488; F:GO:0005515; F:GO:0019899; F:GO:0031625; F:GO:0044389; C:GO:0000151; C:GO:0031461; C:GO:0032991; C:GO:0140535; C:GO:1902494; C:GO:19…	P:ubiquitin-dependent protein catabolic process; P:nitrogen compound metabolic process; P:metabolic process; P:cellular process; P:protein ubiquitination; P:protein metabolic process; P:protein metabolic process; P:protein modification by small protein conjugation; P:protein modification process; P:protein modification process; P:macromolecule metabolic process; P:macromolecule modification; P:ce…
XP_023891506.1	112003530	probable disease resistance RPP8-like protein 2 isoform X3	1239	[INTERPRO, BLASTED, GO-SLIM]	10	0	68.05	4	P:GO:0006950; P:GO:0009605; P:GO:0009607; F:GO:0000166	P:response to stress; P:response to external stimulus; P:response to biotic stimulus; F:nucleotide binding	NA	NA	PR00364 (PRINTS); IPR002182 (PFAM); IPR027417 (G3DSA:3.40.50.GENE3D); IPR032675 (G3DSA:3.80.10.GENE3D); IPR044974 (PANTHER); IPR027417 (SUPERFAMILY); SSF52058 (SUPERFAMILY)	P:GO:0006950; P:GO:0006952; P:GO:0009605; P:GO:0009607; P:GO:0043207; P:GO:0044419; P:GO:0050896; P:GO:0051707; P:GO:0098542; F:GO:0043531	P:response to stress; P:defense response; P:response to external stimulus; P:response to biotic stimulus; P:response to external biotic stimulus; P:biological process involved in interspecies interaction between organisms; P:response to stimulus; P:response to other organism; P:defense response to other organism; F:ADP binding
XP_023891870.1	112003877	phospholipase A1-Igamma1, chloroplastic-like	523	[INTERPRO, BLASTED, MAPPED, GO-SLIM]	10	0	87.94	3	P:GO:0006629; F:GO:0016787; C:GO:0016020	P:lipid metabolic process; F:hydrolase activity; C:membrane	EC:3.1	Acting on ester bonds	IPR002921 (PFAM); IPR029058 (G3DSA:3.40.50.GENE3D); PTHR31403 (PANTHER); cd00519 (CDD); IPR029058 (SUPERFAMILY)	P:GO:0006629; F:GO:0003824; F:GO:0004620; F:GO:0016298; F:GO:0016787; F:GO:0016788	P:lipid metabolic process; F:catalytic activity; F:phospholipase activity; F:lipase activity; F:hydrolase activity; F:hydrolase activity, acting on ester bonds
XP_023892348.1	112004353	receptor-like protein EIX2	1256	[INTERPRO, BLASTED, GO-SLIM]	10	0	78.66	1	F:GO:0005515	F:protein binding	NA	NA	PR00019 (PRINTS); IPR003591 (SMART); SM00365 (SMART); SM00364 (SMART); IPR032675 (G3DSA:3.80.10.GENE3D); IPR001611 (PFAM); IPR032675 (G3DSA:3.80.10.GENE3D); IPR032675 (G3DSA:3.80.10.GENE3D); IPR001611 (PFAM); IPR032675 (G3DSA:3.80.10.GENE3D); IPR013210 (PFAM); IPR032675 (G3DSA:3.80.10.GENE3D); PTHR48063 (PANTHER); SSF52058 (SUPERFAMILY); SSF52058 (SUPERFAMILY); SSF52058 (SUPERFAMILY); SSF52058 (S…	F:GO:0005515	F:protein binding
XP_023892372.1	112004372	receptor-like protein EIX2	279	[INTERPRO, BLASTED, GO-SLIM]	10	0	90.1	1	F:GO:0005515	F:protein binding	NA	NA	PR00019 (PRINTS); IPR001611 (PFAM); IPR032675 (G3DSA:3.80.10.GENE3D); PTHR48063 (PANTHER); IPR001611 (PROSITE_PROFILES); SSF52058 (SUPERFAMILY)	F:GO:0005515	F:protein binding
XP_023892620.1	112004611	probable L-type lectin-domain containing receptor kinase S.5	748	[INTERPRO, BLASTED, GO-SLIM]	10	0	94.33	6	P:GO:0009987; P:GO:0036211; F:GO:0000166; F:GO:0016301; F:GO:0030246; C:GO:0005886	P:cellular process; P:protein modification process; F:nucleotide binding; F:kinase activity; F:carbohydrate binding; C:plasma membrane	NA	NA	IPR000719 (SMART); IPR000719 (PFAM); G3DSA:2.60.120.200 (GENE3D); IPR001220 (PFAM); G3DSA:3.30.200.20 (GENE3D); G3DSA:1.10.510.10 (GENE3D); PTHR27007 (PANTHER); IPR000719 (PROSITE_PROFILES); IPR001220 (CDD); cd14066 (CDD); IPR011009 (SUPERFAMILY); IPR013320 (SUPERFAMILY)	P:GO:0006468; F:GO:0004672; F:GO:0005524; F:GO:0030246; C:GO:0005886; C:GO:0016020; C:GO:0071944; C:GO:0110165	P:protein phosphorylation; F:protein kinase activity; F:ATP binding; F:carbohydrate binding; C:plasma membrane; C:membrane; C:cell periphery; C:cellular anatomical entity
XP_023892702.1	112004703	uncharacterized protein LOC112004703	117	[INTERPRO, BLASTED, GO-SLIM]	3	1.60792e-75	79.88	1	F:GO:0005515	F:protein binding	NA	NA	IPR015940 (PFAM); G3DSA:1.10.8.10 (GENE3D); IPR015940 (PROSITE_PROFILES); IPR009060 (SUPERFAMILY)	F:GO:0005515	F:protein binding
XP_023893495.1	112005475	protein NRT1/ PTR FAMILY 7.3-like isoform X2	597	[INTERPRO, BLASTED, MAPPED, GO-SLIM]	10	0	95.97	4	P:GO:0006810; P:GO:0009987; F:GO:0005215; C:GO:0016020	P:transport; P:cellular process; F:transporter activity; C:membrane	NA	NA	IPR036259 (G3DSA:1.20.1250.GENE3D); IPR000109 (PFAM); PTHR11654 (PANTHER); cd17419 (CDD); IPR036259 (SUPERFAMILY)	P:GO:0055085; F:GO:0022857; C:GO:0016020	P:transmembrane transport; F:transmembrane transporter activity; C:membrane
XP_023894088.1	112006011	G-type lectin S-receptor-like serine/threonine-protein kinase At1g67520	808	[INTERPRO, BLASTED, GO-SLIM]	10	0	83.71	4	P:GO:0009987; P:GO:0036211; F:GO:0000166; F:GO:0016301	P:cellular process; P:protein modification process; F:nucleotide binding; F:kinase activity	NA	NA	IPR000719 (SMART); IPR001480 (SMART); IPR003609 (PFAM); IPR024171 (PIRSF); IPR001245 (PFAM); G3DSA:3.30.200.20 (GENE3D); IPR001480 (PFAM); G3DSA:1.10.510.10 (GENE3D); IPR036426 (G3DSA:2.90.10.GENE3D); PTHR27002 (PANTHER); IPR000719 (PROSITE_PROFILES); IPR003609 (PROSITE_PROFILES); IPR001480 (PROSITE_PROFILES); cd14066 (CDD); IPR011009 (SUPERFAMILY); IPR036426 (SUPERFAMILY)	P:GO:0006468; F:GO:0004672; F:GO:0004674; F:GO:0005524	P:protein phosphorylation; F:protein kinase activity; F:protein serine/threonine kinase activity; F:ATP binding
XP_023894447.1	112006404	receptor-like protein EIX2	266	[INTERPRO, BLASTED, GO-SLIM]	10	0	88.46	1	F:GO:0005515	F:protein binding	NA	NA	IPR032675 (G3DSA:3.80.10.GENE3D); IPR001611 (PFAM); PTHR48065 (PANTHER); SSF52058 (SUPERFAMILY)	F:GO:0005515	F:protein binding
XP_023894508.1	112006465	chitinase-like protein 1	331	[INTERPRO, BLASTED, GO-SLIM]	10	0	83.44	4	P:GO:0005975; P:GO:0009056; P:GO:0009987; F:GO:0016787	P:carbohydrate metabolic process; P:catabolic process; P:cellular process; F:hydrolase activity	NA	NA	G3DSA:3.30.20.10 (GENE3D); IPR016283 (PIRSF); G3DSA:1.10.530.10 (GENE3D); IPR000726 (PFAM); PTHR22595 (PANTHER); cd00325 (CDD); IPR023346 (SUPERFAMILY)	P:GO:0005975; P:GO:0006032; P:GO:0016998; F:GO:0004568	P:carbohydrate metabolic process; P:chitin catabolic process; P:cell wall macromolecule catabolic process; F:chitinase activity
XP_023894543.1	112006466	uncharacterized protein LOC112006466	103	[INTERPRO, BLASTED]	10	5.40577e-65	57.33	NA	NA	NA	NA	NA	mobidb-lite (MOBIDB_LITE)	no GO terms	no GO terms
XP_023894608	112006559	VQ motif-containing protein 22-like	237	[INTERPRO, BLASTED]	10	8.2227e-165	73.36	NA	NA	NA	NA	NA	IPR008889 (PFAM); mobidb-lite (MOBIDB_LITE); mobidb-lite (MOBIDB_LITE); mobidb-lite (MOBIDB_LITE); mobidb-lite (MOBIDB_LITE); IPR039609 (PANTHER)	no GO terms	no GO terms
XP_023894796.1	112006716	protein IQ-DOMAIN 14	465	[INTERPRO, BLASTED, GO-SLIM]	10	0	91.13	1	F:GO:0005515	F:protein binding	NA	NA	IPR000048 (SMART); IPR025064 (PFAM); G3DSA:1.20.5.190 (GENE3D); IPR000048 (PFAM); PTHR32295 (PANTHER); IPR000048 (PROSITE_PROFILES); IPR000048 (PROSITE_PROFILES); IPR027417 (SUPERFAMILY)	F:GO:0005515	F:protein binding
XP_023895499.1	112007388	protein NRT1/ PTR FAMILY 5.2-like isoform X1	573	[INTERPRO, BLASTED, MAPPED, GO-SLIM]	10	0	93.82	4	P:GO:0006810; P:GO:0009987; F:GO:0005215; C:GO:0016020	P:transport; P:cellular process; F:transporter activity; C:membrane	NA	NA	IPR000109 (PFAM); IPR036259 (G3DSA:1.20.1250.GENE3D); mobidb-lite (MOBIDB_LITE); PTHR11654 (PANTHER); IPR044739 (CDD); IPR036259 (SUPERFAMILY)	P:GO:0042938; P:GO:0055085; F:GO:0022857; F:GO:0042937; F:GO:0071916; C:GO:0016020	P:dipeptide transport; P:transmembrane transport; F:transmembrane transporter activity; F:tripeptide transmembrane transporter activity; F:dipeptide transmembrane transporter activity; C:membrane
XP_023895664.1	112007542	G-type lectin S-receptor-like serine/threonine-protein kinase LECRK3	802	[INTERPRO, BLASTED, GO-SLIM]	10	0	86.82	4	P:GO:0009987; P:GO:0036211; F:GO:0000166; F:GO:0016301	P:cellular process; P:protein modification process; F:nucleotide binding; F:kinase activity	NA	NA	IPR001480 (SMART); IPR000719 (SMART); IPR001480 (PFAM); IPR000719 (PFAM); G3DSA:1.10.510.10 (GENE3D); IPR036426 (G3DSA:2.90.10.GENE3D); IPR036426 (G3DSA:2.90.10.GENE3D); IPR024171 (PIRSF); G3DSA:3.30.200.20 (GENE3D); PTHR47976 (PANTHER); IPR001480 (PROSITE_PROFILES); IPR001480 (PROSITE_PROFILES); IPR000719 (PROSITE_PROFILES); IPR001480 (CDD); cd14066 (CDD); IPR036426 (SUPERFAMILY); IPR011009 (SUP…	P:GO:0006468; F:GO:0004672; F:GO:0004674; F:GO:0005524	P:protein phosphorylation; F:protein kinase activity; F:protein serine/threonine kinase activity; F:ATP binding
XP_023896605.1	112008511	putative receptor protein kinase ZmPK1	865	[INTERPRO, BLASTED, GO-SLIM]	10	0	89.78	4	P:GO:0009987; P:GO:0036211; F:GO:0000166; F:GO:0016301	P:cellular process; P:protein modification process; F:nucleotide binding; F:kinase activity	NA	NA	IPR000719 (SMART); IPR001480 (SMART); IPR024171 (PIRSF); IPR036426 (G3DSA:2.90.10.GENE3D); IPR001480 (PFAM); IPR000719 (PFAM); IPR000858 (PFAM); G3DSA:1.10.510.10 (GENE3D); G3DSA:3.30.200.20 (GENE3D); PTHR47974 (PANTHER); IPR001480 (PROSITE_PROFILES); IPR000719 (PROSITE_PROFILES); IPR000742 (PROSITE_PROFILES); cd00053 (CDD); IPR001480 (CDD); cd14066 (CDD); IPR036426 (SUPERFAMILY); IPR011009 (SUPE…	P:GO:0006468; P:GO:0048544; F:GO:0004672; F:GO:0004674; F:GO:0005524	P:protein phosphorylation; P:recognition of pollen; F:protein kinase activity; F:protein serine/threonine kinase activity; F:ATP binding
XP_023896861.1	112008757	putative receptor protein kinase ZmPK1	379	[INTERPRO, BLASTED, GO-SLIM]	10	0	91.51	4	P:GO:0009987; P:GO:0036211; F:GO:0000166; F:GO:0016301	P:cellular process; P:protein modification process; F:nucleotide binding; F:kinase activity	NA	NA	IPR000719 (SMART); IPR000719 (PFAM); G3DSA:3.30.200.20 (GENE3D); G3DSA:1.10.510.10 (GENE3D); PTHR47974 (PANTHER); IPR000719 (PROSITE_PROFILES); cd14066 (CDD); IPR011009 (SUPERFAMILY)	P:GO:0006468; F:GO:0004672; F:GO:0005524	P:protein phosphorylation; F:protein kinase activity; F:ATP binding
XP_023897821.1	112009731	dnaJ protein ERDJ2A-like isoform X1	682	[INTERPRO, BLASTED, MAPPED, GO-SLIM]	10	0	94.06	7	P:GO:0006412; P:GO:0006810; F:GO:0003723; F:GO:0005215; C:GO:0005773; C:GO:0005783; C:GO:0005886	P:translation; P:transport; F:RNA binding; F:transporter activity; C:vacuole; C:endoplasmic reticulum; C:plasma membrane	NA	NA	IPR001623 (PRINTS); IPR004179 (SMART); IPR001623 (SMART); IPR035892 (G3DSA:2.60.40.GENE3D); IPR001623 (PFAM); G3DSA:1.10.3380.10 (GENE3D); IPR004179 (PFAM); G3DSA:1.10.150.20 (GENE3D); IPR036869 (G3DSA:1.10.287.GENE3D); mobidb-lite (MOBIDB_LITE); mobidb-lite (MOBIDB_LITE); mobidb-lite (MOBIDB_LITE); PTHR24075 (PANTHER); IPR001623 (PROSITE_PROFILES); IPR001623 (CDD); SSF158702 (SUPERFAMILY); IPR03…	P:GO:0006412; P:GO:0006414; P:GO:0006518; P:GO:0006605; P:GO:0006612; P:GO:0006620; P:GO:0006807; P:GO:0006810; P:GO:0006886; P:GO:0008104; P:GO:0008104; P:GO:0008152; P:GO:0009058; P:GO:0009059; P:GO:0009987; P:GO:0010467; P:GO:0015031; P:GO:0019538; P:GO:0019538; P:GO:0033036; P:GO:0033365; P:GO:0034641; P:GO:0034645; P:GO:0043043; P:GO:0043170; P:GO:0043603; P:GO:0043604; P:GO:0044237; P:GO:00…	P:translation; P:translational elongation; P:peptide metabolic process; P:protein targeting; P:protein targeting to membrane; P:post-translational protein targeting to endoplasmic reticulum membrane; P:nitrogen compound metabolic process; P:transport; P:intracellular protein transport; P:protein localization; P:protein localization; P:metabolic process; P:biosynthetic process; P:macromolecule bio…
XP_023899750.1	112011615	DNA-directed RNA polymerases IV and V subunit 2-like	1193	[INTERPRO, BLASTED, MAPPED, GO-SLIM]	10	0	93.9	6	P:GO:0006139; P:GO:0009058; F:GO:0003677; F:GO:0016740; C:GO:0005654; C:GO:0016020	P:nucleobase-containing compound metabolic process; P:biosynthetic process; F:DNA binding; F:transferase activity; C:nucleoplasm; C:membrane	EC:2.7.7.6	DNA-directed RNA polymerase	IPR014724 (G3DSA:2.40.50.GENE3D); IPR007645 (PFAM); G3DSA:3.90.1800.10 (GENE3D); IPR007641 (PFAM); IPR007120 (PFAM); IPR007647 (PFAM); IPR007644 (PFAM); IPR037033 (G3DSA:2.40.270.GENE3D); IPR007642 (PFAM); IPR007646 (PFAM); G3DSA:3.90.1100.10 (GENE3D); IPR037034 (G3DSA:3.90.1110.GENE3D); mobidb-lite (MOBIDB_LITE); IPR015712 (PANTHER); IPR015712 (CDD); SSF64484 (SUPERFAMILY)	P:GO:0006351; F:GO:0003677; F:GO:0003824; F:GO:0003899; F:GO:0016740; F:GO:0016772; F:GO:0016779; F:GO:0032549; F:GO:0140098; F:GO:0140640; C:GO:0000428; C:GO:0005622; C:GO:0005634; C:GO:0005654; C:GO:0005665; C:GO:0016020; C:GO:0016591; C:GO:0030880; C:GO:0031974; C:GO:0031981; C:GO:0032991; C:GO:0043226; C:GO:0043227; C:GO:0043229; C:GO:0043231; C:GO:0043233; C:GO:0055029; C:GO:0061695; C:GO:00…	P:DNA-templated transcription; F:DNA binding; F:catalytic activity; F:DNA-directed 5'-3' RNA polymerase activity; F:transferase activity; F:transferase activity, transferring phosphorus-containing groups; F:nucleotidyltransferase activity; F:ribonucleoside binding; F:catalytic activity, acting on RNA; F:catalytic activity, acting on a nucleic acid; C:DNA-directed RNA polymerase complex; C:intrace…
XP_023899813.1	112011695	uncharacterized protein LOC112011695	1191	[INTERPRO, BLASTED, GO-SLIM]	10	0	69.38	2	F:GO:0003676; F:GO:0004518	F:nucleic acid binding; F:nuclease activity	NA	NA	IPR026960 (PFAM); IPR000477 (PFAM); IPR036397 (G3DSA:3.30.420.GENE3D); IPR036691 (G3DSA:3.60.10.GENE3D); IPR002156 (PFAM); PTHR33116 (PANTHER); IPR044730 (CDD); cd01650 (CDD); IPR012337 (SUPERFAMILY); IPR043502 (SUPERFAMILY); IPR036691 (SUPERFAMILY)	F:GO:0003676; F:GO:0004523	F:nucleic acid binding; F:RNA-DNA hybrid ribonuclease activity
XP_023900084.1	112011967	rust resistance kinase Lr10-like isoform X2	494	[INTERPRO, BLASTED, MAPPED, GO-SLIM]	10	0	91.67	5	P:GO:0009987; P:GO:0036211; F:GO:0000166; F:GO:0016301; C:GO:0016020	P:cellular process; P:protein modification process; F:nucleotide binding; F:kinase activity; C:membrane	EC:2.7.1	Transferring phosphorus-containing groups	IPR000719 (SMART); IPR000719 (PFAM); G3DSA:1.10.510.10 (GENE3D); G3DSA:3.30.200.20 (GENE3D); mobidb-lite (MOBIDB_LITE); mobidb-lite (MOBIDB_LITE); PTHR47974 (PANTHER); IPR000719 (PROSITE_PROFILES); IPR011009 (SUPERFAMILY)	P:GO:0006468; F:GO:0004672; F:GO:0005524	P:protein phosphorylation; F:protein kinase activity; F:ATP binding
XP_023900533.1	112012376	G-type lectin S-receptor-like serine/threonine-protein kinase At4g03230	985	[INTERPRO, BLASTED, GO-SLIM]	10	0	88.44	4	P:GO:0009987; P:GO:0036211; F:GO:0000166; F:GO:0016301	P:cellular process; P:protein modification process; F:nucleotide binding; F:kinase activity	NA	NA	IPR000719 (SMART); IPR001480 (SMART); IPR003609 (SMART); G3DSA:1.10.510.10 (GENE3D); IPR003609 (PFAM); IPR036426 (G3DSA:2.90.10.GENE3D); G3DSA:3.30.200.20 (GENE3D); IPR001480 (PFAM); IPR001245 (PFAM); IPR000858 (PFAM); mobidb-lite (MOBIDB_LITE); PTHR27002 (PANTHER); IPR003609 (PROSITE_PROFILES); IPR001480 (PROSITE_PROFILES); IPR000742 (PROSITE_PROFILES); IPR000719 (PROSITE_PROFILES); IPR001480 (C…	P:GO:0006468; P:GO:0048544; F:GO:0004672; F:GO:0005524	P:protein phosphorylation; P:recognition of pollen; F:protein kinase activity; F:ATP binding
XP_023900731.1	112012585	2-oxoglutarate-Fe(II) type oxidoreductase hxnY-like	176	[INTERPRO, BLASTED, MAPPED, GO-SLIM]	10	1.0916e-121	93.98	2	F:GO:0003824; F:GO:0005488	F:catalytic activity; F:binding	EC:1	Oxidoreductases	PR00682 (PRINTS); IPR027443 (G3DSA:2.60.120.GENE3D); IPR026992 (PFAM); PTHR10209 (PANTHER); SSF51197 (SUPERFAMILY)	no GO terms	no GO terms
XP_023900751.1	112012607	uncharacterized protein LOC112012607	268	[INTERPRO, BLASTED]	10	0	81.13	NA	NA	NA	NA	NA	IPR036691 (G3DSA:3.60.10.GENE3D); PTHR33710 (PANTHER); IPR036691 (SUPERFAMILY)	no GO terms	no GO terms
XP_023900760.1	112012616	bidirectional sugar transporter SWEET4-like	256	[INTERPRO, BLASTED, MAPPED, GO-SLIM]	10	0	88.24	4	P:GO:0006810; P:GO:0009987; F:GO:0005215; C:GO:0005886	P:transport; P:cellular process; F:transporter activity; C:plasma membrane	NA	NA	G3DSA:1.20.1280.290 (GENE3D); IPR004316 (PFAM); PTHR10791 (PANTHER)	P:GO:0006810; P:GO:0008643; P:GO:0051179; P:GO:0051234; P:GO:0071702; F:GO:0005215; F:GO:0015144; F:GO:0022857; F:GO:0051119; C:GO:0016020; C:GO:0016020; C:GO:0031224; C:GO:0110165	P:transport; P:carbohydrate transport; P:localization; P:establishment of localization; P:organic substance transport; F:transporter activity; F:carbohydrate transmembrane transporter activity; F:transmembrane transporter activity; F:sugar transmembrane transporter activity; C:membrane; C:membrane; C:obsolete intrinsic component of membrane; C:cellular anatomical entity
XP_023901302.1	112013152	uncharacterized protein LOC112013152	283	[INTERPRO, BLASTED, MAPPED, GO-SLIM]	10	0	88.21	1	C:GO:0016020	C:membrane	NA	NA	PTHR33133 (PANTHER)	no GO terms	no GO terms
XP_023902258.1	112014113	RING-H2 finger protein ATL3-like	306	[INTERPRO, BLASTED, MAPPED, GO-SLIM]	10	0	87.34	2	P:GO:0036211; C:GO:0016020	P:protein modification process; C:membrane	NA	NA	IPR001841 (SMART); IPR001841 (PFAM); IPR013083 (G3DSA:3.30.40.GENE3D); mobidb-lite (MOBIDB_LITE); mobidb-lite (MOBIDB_LITE); mobidb-lite (MOBIDB_LITE); mobidb-lite (MOBIDB_LITE); PTHR46539 (PANTHER); IPR001841 (PROSITE_PROFILES); cd16461 (CDD); SSF57850 (SUPERFAMILY)	no GO terms	no GO terms
XP_023903310.1	112015175	protein NRT1/ PTR FAMILY 5.2-like	585	[INTERPRO, BLASTED, MAPPED, GO-SLIM]	10	0	96.22	4	P:GO:0006810; P:GO:0009987; F:GO:0005215; C:GO:0016020	P:transport; P:cellular process; F:transporter activity; C:membrane	NA	NA	IPR000109 (PFAM); IPR036259 (G3DSA:1.20.1250.GENE3D); PTHR11654 (PANTHER); IPR044739 (CDD); IPR036259 (SUPERFAMILY)	P:GO:0042938; P:GO:0055085; F:GO:0005215; F:GO:0022857; F:GO:0035673; F:GO:0042937; F:GO:0071916; C:GO:0016020	P:dipeptide transport; P:transmembrane transport; F:transporter activity; F:transmembrane transporter activity; F:oligopeptide transmembrane transporter activity; F:tripeptide transmembrane transporter activity; F:dipeptide transmembrane transporter activity; C:membrane
XP_023903646.1	112015476	two-component response regulator ARR2-like isoform X1	276	[INTERPRO, BLASTED, GO-SLIM]	10	0	85.46	4	F:GO:0003677; F:GO:0003700; C:GO:0005634; C:GO:0016020	F:DNA binding; F:DNA-binding transcription factor activity; C:nucleus; C:membrane	NA	NA	IPR006447 (TIGRFAM); G3DSA:1.10.10.60 (GENE3D); IPR044841 (PANTHER); IPR009057 (SUPERFAMILY)	P:GO:0006355; F:GO:0000976; F:GO:0001067; F:GO:0003676; F:GO:0003677; F:GO:0003690; F:GO:0003700; F:GO:0005488; F:GO:0043565; F:GO:0097159; F:GO:0140110; F:GO:1901363; F:GO:1990837; C:GO:0005622; C:GO:0005634; C:GO:0016020; C:GO:0043226; C:GO:0043227; C:GO:0043229; C:GO:0043231; C:GO:0110165	P:regulation of DNA-templated transcription; F:transcription cis-regulatory region binding; F:transcription regulatory region nucleic acid binding; F:nucleic acid binding; F:DNA binding; F:double-stranded DNA binding; F:DNA-binding transcription factor activity; F:binding; F:sequence-specific DNA binding; F:organic cyclic compound binding; F:transcription regulator activity; F:heterocyclic compou…
XP_023904852.1	112016525	transcription termination factor MTERF5, chloroplastic-like isoform X1	495	[INTERPRO, BLASTED, MAPPED, GO-SLIM]	10	0	93.45	3	P:GO:0006139; P:GO:0009058; F:GO:0003677	P:nucleobase-containing compound metabolic process; P:biosynthetic process; F:DNA binding	NA	NA	IPR003690 (SMART); IPR003690 (PFAM); IPR038538 (G3DSA:1.25.70.GENE3D); IPR003690 (PANTHER)	P:GO:0006355; F:GO:0003690	P:regulation of DNA-templated transcription; F:double-stranded DNA binding
XP_023904880.1	112016554	uncharacterized protein LOC112016554	235	[INTERPRO, BLASTED, GO-SLIM]	10	8.55771e-166	83.83	2	F:GO:0003676; F:GO:0004518	F:nucleic acid binding; F:nuclease activity	NA	NA	IPR002156 (PFAM); IPR036397 (G3DSA:3.30.420.GENE3D); PTHR47074 (PANTHER); IPR044730 (CDD); IPR012337 (SUPERFAMILY)	F:GO:0003676; F:GO:0004523	F:nucleic acid binding; F:RNA-DNA hybrid ribonuclease activity
XP_023905953.1	112017730	MDIS1-interacting receptor like kinase 2-like	1092	[INTERPRO, BLASTED, GO-SLIM]	10	0	88.77	5	P:GO:0009987; P:GO:0036211; F:GO:0000166; F:GO:0005515; F:GO:0016301	P:cellular process; P:protein modification process; F:nucleotide binding; F:protein binding; F:kinase activity	NA	NA	PR00019 (PRINTS); IPR003591 (SMART); SM00365 (SMART); G3DSA:1.10.510.10 (GENE3D); IPR032675 (G3DSA:3.80.10.GENE3D); G3DSA:3.30.200.20 (GENE3D); IPR032675 (G3DSA:3.80.10.GENE3D); IPR001611 (PFAM); IPR001611 (PFAM); IPR013210 (PFAM); IPR032675 (G3DSA:3.80.10.GENE3D); IPR000719 (PFAM); PTHR48005 (PANTHER); IPR000719 (PROSITE_PROFILES); IPR011009 (SUPERFAMILY); SSF52047 (SUPERFAMILY); SSF52047 (SUPER…	P:GO:0006468; F:GO:0004672; F:GO:0005515; F:GO:0005524	P:protein phosphorylation; F:protein kinase activity; F:protein binding; F:ATP binding
XP_023906964.1	112018637	probable LRR receptor-like serine/threonine-protein kinase At3g47570	966	[INTERPRO, BLASTED, GO-SLIM]	10	0	89.11	5	P:GO:0009987; P:GO:0036211; F:GO:0000166; F:GO:0005515; F:GO:0016301	P:cellular process; P:protein modification process; F:nucleotide binding; F:protein binding; F:kinase activity	NA	NA	IPR000719 (SMART); SM00365 (SMART); IPR003591 (SMART); G3DSA:3.30.200.20 (GENE3D); G3DSA:1.10.510.10 (GENE3D); IPR001611 (PFAM); IPR032675 (G3DSA:3.80.10.GENE3D); IPR001245 (PFAM); IPR001611 (PFAM); IPR013210 (PFAM); IPR032675 (G3DSA:3.80.10.GENE3D); PTHR27008 (PANTHER); IPR000719 (PROSITE_PROFILES); IPR001611 (PROSITE_PROFILES); SSF52047 (SUPERFAMILY); SSF52058 (SUPERFAMILY); IPR011009 (SUPERFAM…	P:GO:0006468; F:GO:0004672; F:GO:0005515; F:GO:0005524	P:protein phosphorylation; F:protein kinase activity; F:protein binding; F:ATP binding
XP_023907627.1	112019329	uncharacterized protein LOC112019329	710	[INTERPRO, BLASTED, MAPPED]	10	0	80.29	2	C:GO:0016020; C:GO:0016020	C:membrane; C:membrane	NA	NA	IPR007658 (PFAM); IPR025315 (PFAM); PTHR31325 (PANTHER)	no GO terms	no GO terms
XP_023907673.1	112019383	inactive receptor-like serine/threonine-protein kinase At2g40270	640	[INTERPRO, BLASTED, MAPPED, GO-SLIM]	10	0	85.97	6	P:GO:0009987; P:GO:0036211; F:GO:0000166; F:GO:0005515; F:GO:0016301; C:GO:0016020	P:cellular process; P:protein modification process; F:nucleotide binding; F:protein binding; F:kinase activity; C:membrane	EC:2.7.1	Transferring phosphorus-containing groups	IPR001245 (PFAM); IPR032675 (G3DSA:3.80.10.GENE3D); G3DSA:1.10.510.10 (GENE3D); G3DSA:3.30.200.20 (GENE3D); IPR001611 (PFAM); IPR013210 (PFAM); mobidb-lite (MOBIDB_LITE); mobidb-lite (MOBIDB_LITE); mobidb-lite (MOBIDB_LITE); mobidb-lite (MOBIDB_LITE); PTHR46084 (PANTHER); IPR000719 (PROSITE_PROFILES); SSF52058 (SUPERFAMILY); IPR011009 (SUPERFAMILY)	P:GO:0006468; F:GO:0004672; F:GO:0005515; F:GO:0005524	P:protein phosphorylation; F:protein kinase activity; F:protein binding; F:ATP binding
XP_023908092.1	112019792	dnaJ protein ERDJ2A-like	683	[INTERPRO, BLASTED, MAPPED, GO-SLIM]	10	0	95.51	7	P:GO:0006412; P:GO:0006810; F:GO:0003723; F:GO:0005215; C:GO:0005773; C:GO:0005783; C:GO:0005886	P:translation; P:transport; F:RNA binding; F:transporter activity; C:vacuole; C:endoplasmic reticulum; C:plasma membrane	NA	NA	IPR001623 (PRINTS); IPR004179 (SMART); IPR001623 (SMART); IPR036869 (G3DSA:1.10.287.GENE3D); IPR035892 (G3DSA:2.60.40.GENE3D); G3DSA:1.10.150.20 (GENE3D); IPR001623 (PFAM); IPR004179 (PFAM); G3DSA:1.10.3380.10 (GENE3D); mobidb-lite (MOBIDB_LITE); mobidb-lite (MOBIDB_LITE); PTHR24075 (PANTHER); IPR001623 (PROSITE_PROFILES); IPR001623 (CDD); IPR036869 (SUPERFAMILY); IPR014756 (SUPERFAMILY); SSF1587…	P:GO:0006412; P:GO:0006414; P:GO:0006518; P:GO:0006605; P:GO:0006612; P:GO:0006620; P:GO:0006807; P:GO:0006810; P:GO:0006886; P:GO:0008104; P:GO:0008104; P:GO:0008152; P:GO:0009058; P:GO:0009059; P:GO:0009987; P:GO:0010467; P:GO:0015031; P:GO:0019538; P:GO:0019538; P:GO:0033036; P:GO:0033365; P:GO:0034641; P:GO:0034645; P:GO:0043043; P:GO:0043170; P:GO:0043603; P:GO:0043604; P:GO:0044237; P:GO:00…	P:translation; P:translational elongation; P:peptide metabolic process; P:protein targeting; P:protein targeting to membrane; P:post-translational protein targeting to endoplasmic reticulum membrane; P:nitrogen compound metabolic process; P:transport; P:intracellular protein transport; P:protein localization; P:protein localization; P:metabolic process; P:biosynthetic process; P:macromolecule bio…
XP_023908969.1	112020649	transcription factor TCP9	353	[INTERPRO, BLASTED, MAPPED, GO-SLIM]	10	0	78.74	4	F:GO:0003677; F:GO:0003700; C:GO:0005634; C:GO:0016020	F:DNA binding; F:DNA-binding transcription factor activity; C:nucleus; C:membrane	NA	NA	IPR017887 (PFAM); mobidb-lite (MOBIDB_LITE); mobidb-lite (MOBIDB_LITE); IPR005333 (PANTHER); IPR017887 (PROSITE_PROFILES)	F:GO:0000976; F:GO:0001067; F:GO:0003676; F:GO:0003677; F:GO:0003690; F:GO:0003700; F:GO:0005488; F:GO:0043565; F:GO:0097159; F:GO:0140110; F:GO:1901363; F:GO:1990837; C:GO:0005622; C:GO:0005634; C:GO:0016020; C:GO:0043226; C:GO:0043227; C:GO:0043229; C:GO:0043231; C:GO:0110165	F:transcription cis-regulatory region binding; F:transcription regulatory region nucleic acid binding; F:nucleic acid binding; F:DNA binding; F:double-stranded DNA binding; F:DNA-binding transcription factor activity; F:binding; F:sequence-specific DNA binding; F:organic cyclic compound binding; F:transcription regulator activity; F:heterocyclic compound binding; F:sequence-specific double-strand…
XP_023909183.1	112020852	uncharacterized protein LOC112020852 isoform X1	710	[INTERPRO, BLASTED]	10	0	78.17	NA	NA	NA	NA	NA	mobidb-lite (MOBIDB_LITE); mobidb-lite (MOBIDB_LITE); mobidb-lite (MOBIDB_LITE); mobidb-lite (MOBIDB_LITE); mobidb-lite (MOBIDB_LITE); PTHR31099 (PANTHER)	no GO terms	no GO terms
XP_023909438.1	112021099	probable glutathione S-transferase	223	[INTERPRO, BLASTED, MAPPED, GO-SLIM]	10	5.88564e-157	92.01	5	P:GO:0008152; P:GO:0009987; P:GO:0042221; F:GO:0016740; C:GO:0005737	P:metabolic process; P:cellular process; P:response to chemical; F:transferase activity; C:cytoplasm	EC:2.5.1.18	Glutathione transferase	G3DSA:3.40.30.10 (GENE3D); PF13410 (PFAM); IPR004045 (PFAM); G3DSA:1.20.1050.10 (GENE3D); IPR045073 (SFLD); IPR040079 (SFLD); IPR045073 (PANTHER); IPR010987 (PROSITE_PROFILES); IPR004045 (PROSITE_PROFILES); cd03058 (CDD); IPR045074 (CDD); IPR036249 (SUPERFAMILY); IPR036282 (SUPERFAMILY)	P:GO:0006518; P:GO:0006575; P:GO:0006749; P:GO:0006790; P:GO:0006807; P:GO:0008152; P:GO:0009987; P:GO:0034641; P:GO:0043603; P:GO:0044237; P:GO:0071704; P:GO:1901564; F:GO:0003824; F:GO:0004364; F:GO:0016740; F:GO:0016765; C:GO:0005622; C:GO:0005737; C:GO:0110165	P:peptide metabolic process; P:cellular modified amino acid metabolic process; P:glutathione metabolic process; P:sulfur compound metabolic process; P:nitrogen compound metabolic process; P:metabolic process; P:cellular process; P:cellular nitrogen compound metabolic process; P:amide metabolic process; P:cellular metabolic process; P:organic substance metabolic process; P:organonitrogen compound …
XP_023910617.1	112022283	RNA-directed DNA methylation 4-like	195	[INTERPRO, BLASTED]	10	1.58462e-134	63.68	NA	NA	NA	NA	NA	mobidb-lite (MOBIDB_LITE); mobidb-lite (MOBIDB_LITE)	no GO terms	no GO terms
XP_023911421.1	112023037	protein NEN1-like	495	[INTERPRO, BLASTED, MAPPED, GO-SLIM]	10	0	87.33	3	P:GO:0006139; F:GO:0003676; F:GO:0004518	P:nucleobase-containing compound metabolic process; F:nucleic acid binding; F:nuclease activity	EC:3.1	Acting on ester bonds	IPR013520 (SMART); IPR036397 (G3DSA:3.30.420.GENE3D); IPR013520 (PFAM); mobidb-lite (MOBIDB_LITE); mobidb-lite (MOBIDB_LITE); mobidb-lite (MOBIDB_LITE); PTHR30231 (PANTHER); cd06127 (CDD); IPR012337 (SUPERFAMILY)	F:GO:0003676; F:GO:0003824; F:GO:0004518; F:GO:0004527; F:GO:0008408; F:GO:0016787; F:GO:0016788	F:nucleic acid binding; F:catalytic activity; F:nuclease activity; F:exonuclease activity; F:3'-5' exonuclease activity; F:hydrolase activity; F:hydrolase activity, acting on ester bonds
XP_023911627.1	112023239	aspartic proteinase CDR1-like	303	[INTERPRO, BLASTED, MAPPED, GO-SLIM]	10	0	73.08	1	C:GO:0005576	C:extracellular region	NA	NA	IPR021109 (G3DSA:2.40.70.GENE3D); IPR021109 (G3DSA:2.40.70.GENE3D); IPR032799 (PFAM); IPR032861 (PFAM); PTHR47967 (PANTHER); IPR033121 (PROSITE_PROFILES); IPR034161 (CDD); IPR021109 (SUPERFAMILY)	C:GO:0005576; C:GO:0110165	C:extracellular region; C:cellular anatomical entity
XP_023911981.1	112023600	putative disease resistance RPP13-like protein 3	916	[INTERPRO, BLASTED, MAPPED, GO-SLIM]	10	0	72.38	4	P:GO:0006950; P:GO:0009605; P:GO:0009607; F:GO:0000166	P:response to stress; P:response to external stimulus; P:response to biotic stimulus; F:nucleotide binding	NA	NA	PR00364 (PRINTS); IPR027417 (G3DSA:3.40.50.GENE3D); IPR032675 (G3DSA:3.80.10.GENE3D); G3DSA:1.20.5.4130 (GENE3D); IPR002182 (PFAM); IPR042197 (G3DSA:1.10.8.GENE3D); IPR036388 (G3DSA:1.10.10.GENE3D); IPR041118 (PFAM); mobidb-lite (MOBIDB_LITE); mobidb-lite (MOBIDB_LITE); IPR044974 (PANTHER); IPR027417 (SUPERFAMILY); SSF52058 (SUPERFAMILY)	P:GO:0006950; P:GO:0006952; P:GO:0009605; P:GO:0009607; P:GO:0043207; P:GO:0044419; P:GO:0050896; P:GO:0051707; P:GO:0098542; F:GO:0043531	P:response to stress; P:defense response; P:response to external stimulus; P:response to biotic stimulus; P:response to external biotic stimulus; P:biological process involved in interspecies interaction between organisms; P:response to stimulus; P:response to other organism; P:defense response to other organism; F:ADP binding
XP_023912510.1	112024104	uncharacterized protein LOC112024104, partial	384	[INTERPRO, BLASTED, GO-SLIM]	10	0	73.04	2	F:GO:0003676; F:GO:0004518	F:nucleic acid binding; F:nuclease activity	NA	NA	IPR002156 (PFAM); IPR026960 (PFAM); IPR036397 (G3DSA:3.30.420.GENE3D); PTHR33116 (PANTHER); IPR044730 (CDD); IPR012337 (SUPERFAMILY)	F:GO:0003676; F:GO:0004523	F:nucleic acid binding; F:RNA-DNA hybrid ribonuclease activity
XP_023912915.1	112024525	stress-response A/B barrel domain-containing protein At5g22580	105	[INTERPRO, BLASTED]	10	4.13942e-64	95.31	NA	NA	NA	NA	NA	IPR013097 (SMART); G3DSA:3.30.70.100 (GENE3D); IPR013097 (PFAM); IPR044662 (PANTHER); IPR013097 (PROSITE_PROFILES); IPR011008 (SUPERFAMILY)	no GO terms	no GO terms
XP_023912925.1	112024534	uncharacterized protein LOC112024534	217	[INTERPRO, BLASTED]	10	6.94807e-155	70.38	NA	NA	NA	NA	NA	no IPS match	no IPS match	no IPS match
XP_023914411.1	112022923	putative leucine-rich repeat receptor-like serine/threonine-protein kinase At2g19230	233	[INTERPRO, BLASTED, GO-SLIM]	10	1.53802e-168	84.68	4	P:GO:0009987; P:GO:0036211; F:GO:0000166; F:GO:0016301	P:cellular process; P:protein modification process; F:nucleotide binding; F:kinase activity	NA	NA	IPR001245 (PFAM); G3DSA:1.10.510.10 (GENE3D); PTHR45631 (PANTHER); IPR000719 (PROSITE_PROFILES); IPR011009 (SUPERFAMILY)	P:GO:0006468; F:GO:0004672; F:GO:0005524	P:protein phosphorylation; F:protein kinase activity; F:ATP binding
XP_023914499.1	112026054	L-ascorbate oxidase-like	588	[INTERPRO, BLASTED, MAPPED, GO-SLIM]	10	0	92.73	4	F:GO:0003824; F:GO:0005488; C:GO:0005576; C:GO:0016020	F:catalytic activity; F:binding; C:extracellular region; C:membrane	EC:1.10.3.3	L-ascorbate oxidase	IPR008972 (G3DSA:2.60.40.GENE3D); IPR011706 (PFAM); IPR008972 (G3DSA:2.60.40.GENE3D); IPR011707 (PFAM); IPR008972 (G3DSA:2.60.40.GENE3D); IPR017760 (TIGRFAM); IPR001117 (PFAM); IPR045087 (PANTHER); IPR034259 (CDD); IPR034267 (CDD); IPR008972 (SUPERFAMILY); IPR008972 (SUPERFAMILY); IPR008972 (SUPERFAMILY)	F:GO:0003824; F:GO:0005507; F:GO:0016491; C:GO:0005576; C:GO:0005911; C:GO:0030054; C:GO:0070161; C:GO:0110165	F:catalytic activity; F:copper ion binding; F:oxidoreductase activity; C:extracellular region; C:cell-cell junction; C:cell junction; C:anchoring junction; C:cellular anatomical entity
XP_023915544.1	112027103	allene oxide synthase 3-like	493	[INTERPRO, BLASTED, GO-SLIM]	10	0	97.8	3	P:GO:0006629; F:GO:0003824; F:GO:0005488	P:lipid metabolic process; F:catalytic activity; F:binding	NA	NA	IPR002403 (PRINTS); IPR036396 (G3DSA:1.10.630.GENE3D); IPR001128 (PFAM); mobidb-lite (MOBIDB_LITE); PTHR24286 (PANTHER); cd11071 (CDD); IPR036396 (SUPERFAMILY)	P:GO:0006629; P:GO:0008152; P:GO:0008202; P:GO:0016125; P:GO:0044238; P:GO:0071704; P:GO:1901360; P:GO:1901615; F:GO:0003824; F:GO:0004497; F:GO:0005506; F:GO:0016491; F:GO:0016705; F:GO:0020037	P:lipid metabolic process; P:metabolic process; P:steroid metabolic process; P:sterol metabolic process; P:primary metabolic process; P:organic substance metabolic process; P:organic cyclic compound metabolic process; P:organic hydroxy compound metabolic process; F:catalytic activity; F:monooxygenase activity; F:iron ion binding; F:oxidoreductase activity; F:oxidoreductase activity, acting on pai…
XP_023915745.1	112027297	serine/threonine-protein kinase SRK2A-like isoform X2	321	[INTERPRO, BLASTED, MAPPED, GO-SLIM]	10	0	70.81	5	P:GO:0007165; P:GO:0036211; F:GO:0000166; F:GO:0016301; C:GO:0005737	P:signal transduction; P:protein modification process; F:nucleotide binding; F:kinase activity; C:cytoplasm	EC:2.7.1	Transferring phosphorus-containing groups	IPR000719 (SMART); IPR000719 (PFAM); G3DSA:1.10.510.10 (GENE3D); G3DSA:3.30.200.20 (GENE3D); PTHR24346 (PANTHER); IPR000719 (PROSITE_PROFILES); IPR011009 (SUPERFAMILY)	P:GO:0006468; P:GO:0007154; P:GO:0007165; P:GO:0009987; P:GO:0023052; P:GO:0035556; P:GO:0050789; P:GO:0050794; P:GO:0050896; P:GO:0051716; P:GO:0065007; F:GO:0003824; F:GO:0004672; F:GO:0004674; F:GO:0005524; F:GO:0016301; F:GO:0016740; F:GO:0016772; F:GO:0016773; F:GO:0140096; C:GO:0005622; C:GO:0005737; C:GO:0110165	P:protein phosphorylation; P:cell communication; P:signal transduction; P:cellular process; P:signaling; P:intracellular signal transduction; P:regulation of biological process; P:regulation of cellular process; P:response to stimulus; P:cellular response to stimulus; P:biological regulation; F:catalytic activity; F:protein kinase activity; F:protein serine/threonine kinase activity; F:ATP bindin…
XP_023915858.1	112027419	tyrosine--tRNA ligase, chloroplastic/mitochondrial	336	[INTERPRO, BLASTED, MAPPED, GO-SLIM]	10	0	89.68	11	P:GO:0000003; P:GO:0006139; P:GO:0006412; P:GO:0009791; F:GO:0000166; F:GO:0003723; F:GO:0003824; C:GO:0005739; C:GO:0005829; C:GO:0009507; C:GO:0016020	P:reproduction; P:nucleobase-containing compound metabolic process; P:translation; P:post-embryonic development; F:nucleotide binding; F:RNA binding; F:catalytic activity; C:mitochondrion; C:cytosol; C:chloroplast; C:membrane	EC:6.1.1.1	Tyrosine--tRNA ligase	IPR002307 (PRINTS); IPR002307 (TIGRFAM); IPR002305 (PFAM); IPR014729 (G3DSA:3.40.50.GENE3D); G3DSA:1.10.240.10 (GENE3D); IPR024088 (PANTHER); IPR002307 (CDD); SSF52374 (SUPERFAMILY)	P:GO:0006082; P:GO:0006139; P:GO:0006399; P:GO:0006418; P:GO:0006437; P:GO:0006520; P:GO:0006725; P:GO:0006807; P:GO:0008152; P:GO:0009987; P:GO:0016070; P:GO:0019752; P:GO:0034641; P:GO:0034660; P:GO:0043170; P:GO:0043436; P:GO:0044237; P:GO:0044238; P:GO:0044281; P:GO:0046483; P:GO:0071704; P:GO:0090304; P:GO:1901360; P:GO:1901564; F:GO:0000166; F:GO:0003824; F:GO:0004812; F:GO:0004831; F:GO:00…	P:organic acid metabolic process; P:nucleobase-containing compound metabolic process; P:tRNA metabolic process; P:tRNA aminoacylation for protein translation; P:tyrosyl-tRNA aminoacylation; P:amino acid metabolic process; P:cellular aromatic compound metabolic process; P:nitrogen compound metabolic process; P:metabolic process; P:cellular process; P:RNA metabolic process; P:carboxylic acid metabo…
XP_023916762.1	112028326	3-oxoacyl-[acyl-carrier-protein] synthase I, chloroplastic	474	[INTERPRO, BLASTED, MAPPED, GO-SLIM]	10	0	94.42	4	P:GO:0006629; P:GO:0009058; P:GO:0009987; F:GO:0016740	P:lipid metabolic process; P:biosynthetic process; P:cellular process; F:transferase activity	EC:2.3.1.41; EC:2.3.1.85	Beta-ketoacyl-[acyl-carrier-protein] synthase I; Fatty-acid synthase system	IPR020841 (SMART); IPR014030 (PFAM); IPR014031 (PFAM); IPR017568 (TIGRFAM); IPR016039 (G3DSA:3.40.47.GENE3D); IPR000794 (PANTHER); IPR020841 (PROSITE_PROFILES); IPR000794 (CDD); IPR016039 (SUPERFAMILY); IPR016039 (SUPERFAMILY)	P:GO:0006082; P:GO:0006629; P:GO:0006631; P:GO:0006633; P:GO:0008152; P:GO:0008610; P:GO:0009058; P:GO:0009987; P:GO:0016053; P:GO:0019752; P:GO:0032787; P:GO:0043436; P:GO:0044237; P:GO:0044238; P:GO:0044249; P:GO:0044255; P:GO:0044281; P:GO:0044283; P:GO:0046394; P:GO:0071704; P:GO:0072330; P:GO:1901576; F:GO:0003824; F:GO:0016740; F:GO:0016746; F:GO:0016747	P:organic acid metabolic process; P:lipid metabolic process; P:fatty acid metabolic process; P:fatty acid biosynthetic process; P:metabolic process; P:lipid biosynthetic process; P:biosynthetic process; P:cellular process; P:organic acid biosynthetic process; P:carboxylic acid metabolic process; P:monocarboxylic acid metabolic process; P:oxoacid metabolic process; P:cellular metabolic process; P:…
XP_023916958.1	112028491	OBERON-like protein	583	[INTERPRO, BLASTED, MAPPED, GO-SLIM]	10	0	95.1	3	F:GO:0005488; C:GO:0005634; C:GO:0016020	F:binding; C:nucleus; C:membrane	NA	NA	IPR004082 (PRINTS); IPR001965 (SMART); IPR032881 (PFAM); IPR032535 (PFAM); PIRSF025218 (PIRSF); mobidb-lite (MOBIDB_LITE); mobidb-lite (MOBIDB_LITE); mobidb-lite (MOBIDB_LITE); mobidb-lite (MOBIDB_LITE); mobidb-lite (MOBIDB_LITE); IPR004082 (PANTHER); IPR047578 (CDD)	C:GO:0005622; C:GO:0005634; C:GO:0016020; C:GO:0043226; C:GO:0043227; C:GO:0043229; C:GO:0043231; C:GO:0110165	C:intracellular anatomical structure; C:nucleus; C:membrane; C:organelle; C:membrane-bounded organelle; C:intracellular organelle; C:intracellular membrane-bounded organelle; C:cellular anatomical entity
XP_023917431.1	112028974	uncharacterized protein LOC112028974	297	[INTERPRO, BLASTED]	10	0	81.12	NA	NA	NA	NA	NA	IPR006502 (PFAM); IPR006502 (TIGRFAM); IPR006502 (PANTHER)	no GO terms	no GO terms
XP_023917730.1	112029275	UV-stimulated scaffold protein A homolog	650	[INTERPRO, BLASTED, MAPPED, GO-SLIM]	10	0	94.25	5	P:GO:0006259; P:GO:0006950; P:GO:0009416; F:GO:0005515; C:GO:0005622	P:DNA metabolic process; P:response to stress; P:response to light stimulus; F:protein binding; C:intracellular anatomical structure	NA	NA	IPR018610 (PFAM); mobidb-lite (MOBIDB_LITE); mobidb-lite (MOBIDB_LITE); mobidb-lite (MOBIDB_LITE); IPR018610 (PANTHER); IPR008942 (SUPERFAMILY)	P:GO:0006139; P:GO:0006259; P:GO:0006281; P:GO:0006289; P:GO:0006725; P:GO:0006807; P:GO:0006950; P:GO:0006974; P:GO:0008152; P:GO:0009314; P:GO:0009411; P:GO:0009416; P:GO:0009628; P:GO:0009987; P:GO:0033554; P:GO:0034641; P:GO:0043170; P:GO:0044237; P:GO:0044238; P:GO:0044260; P:GO:0046483; P:GO:0050896; P:GO:0051716; P:GO:0071704; P:GO:0090304; P:GO:1901360; F:GO:0000993; F:GO:0001098; F:GO:00…	P:nucleobase-containing compound metabolic process; P:DNA metabolic process; P:DNA repair; P:nucleotide-excision repair; P:cellular aromatic compound metabolic process; P:nitrogen compound metabolic process; P:response to stress; P:DNA damage response; P:metabolic process; P:response to radiation; P:response to UV; P:response to light stimulus; P:response to abiotic stimulus; P:cellular process; …
XP_023918189.1	112029727	2-oxoglutarate-Fe(II) type oxidoreductase hxnY-like	310	[INTERPRO, BLASTED, MAPPED, GO-SLIM]	10	0	93.8	2	F:GO:0003824; F:GO:0005488	F:catalytic activity; F:binding	EC:1	Oxidoreductases	PR00682 (PRINTS); IPR026992 (PFAM); IPR044861 (PFAM); IPR027443 (G3DSA:2.60.120.GENE3D); PTHR10209 (PANTHER); IPR005123 (PROSITE_PROFILES); SSF51197 (SUPERFAMILY)	no GO terms	no GO terms
XP_023919090.1	112030658	UV-stimulated scaffold protein A homolog	650	[INTERPRO, BLASTED, MAPPED, GO-SLIM]	10	0	94.43	5	P:GO:0006259; P:GO:0006950; P:GO:0009416; F:GO:0005515; C:GO:0005622	P:DNA metabolic process; P:response to stress; P:response to light stimulus; F:protein binding; C:intracellular anatomical structure	NA	NA	IPR018610 (PFAM); IPR008942 (G3DSA:1.25.40.GENE3D); mobidb-lite (MOBIDB_LITE); mobidb-lite (MOBIDB_LITE); IPR018610 (PANTHER); IPR016024 (SUPERFAMILY); IPR008942 (SUPERFAMILY)	P:GO:0006139; P:GO:0006259; P:GO:0006281; P:GO:0006289; P:GO:0006725; P:GO:0006807; P:GO:0006950; P:GO:0006974; P:GO:0008152; P:GO:0009314; P:GO:0009411; P:GO:0009416; P:GO:0009628; P:GO:0009987; P:GO:0033554; P:GO:0034641; P:GO:0043170; P:GO:0044237; P:GO:0044238; P:GO:0044260; P:GO:0046483; P:GO:0050896; P:GO:0051716; P:GO:0071704; P:GO:0090304; P:GO:1901360; F:GO:0000993; F:GO:0001098; F:GO:00…	P:nucleobase-containing compound metabolic process; P:DNA metabolic process; P:DNA repair; P:nucleotide-excision repair; P:cellular aromatic compound metabolic process; P:nitrogen compound metabolic process; P:response to stress; P:DNA damage response; P:metabolic process; P:response to radiation; P:response to UV; P:response to light stimulus; P:response to abiotic stimulus; P:cellular process; …
XP_023919111.1	112030677	receptor-like protein 7	1231	[INTERPRO, BLASTED, GO-SLIM]	10	0	75.86	1	F:GO:0005515	F:protein binding	NA	NA	PR00019 (PRINTS); SM00365 (SMART); IPR003591 (SMART); IPR001611 (PFAM); IPR013210 (PFAM); IPR026960 (PFAM); IPR032675 (G3DSA:3.80.10.GENE3D); IPR025558 (PFAM); IPR032675 (G3DSA:3.80.10.GENE3D); IPR032675 (G3DSA:3.80.10.GENE3D); IPR001611 (PFAM); IPR046956 (PANTHER); IPR001611 (PROSITE_PROFILES); SSF52058 (SUPERFAMILY); SSF52058 (SUPERFAMILY); SSF52058 (SUPERFAMILY)	F:GO:0005515	F:protein binding
XP_023919112.1	112030678	receptor-like protein 7	926	[INTERPRO, BLASTED, GO-SLIM]	10	0	75.89	1	F:GO:0005515	F:protein binding	NA	NA	PR00019 (PRINTS); IPR003591 (SMART); IPR032675 (G3DSA:3.80.10.GENE3D); IPR013210 (PFAM); IPR032675 (G3DSA:3.80.10.GENE3D); IPR032675 (G3DSA:3.80.10.GENE3D); IPR001611 (PFAM); IPR046956 (PANTHER); SSF52058 (SUPERFAMILY); SSF52058 (SUPERFAMILY); SSF52058 (SUPERFAMILY)	F:GO:0005515	F:protein binding
XP_023919293.1	112030858	MLO-like protein 6	570	[INTERPRO, BLASTED, MAPPED, GO-SLIM]	10	0	94.8	4	P:GO:0006950; P:GO:0009607; F:GO:0005515; C:GO:0016020	P:response to stress; P:response to biotic stimulus; F:protein binding; C:membrane	NA	NA	IPR004326 (PFAM); mobidb-lite (MOBIDB_LITE); mobidb-lite (MOBIDB_LITE); mobidb-lite (MOBIDB_LITE); IPR004326 (PANTHER)	P:GO:0006952; C:GO:0016020	P:defense response; C:membrane
XP_023919640.1	112031184	translation initiation factor IF-2-like isoform X1	656	[INTERPRO, BLASTED, MAPPED, GO-SLIM]	10	0	97.93	3	F:GO:0000166; F:GO:0008135; F:GO:0016787	F:nucleotide binding; F:translation factor activity, RNA binding; F:hydrolase activity	EC:3.6.1.15	Nucleoside-triphosphate phosphatase	IPR000795 (PFAM); IPR036925 (G3DSA:3.40.50.GENE3D); IPR027417 (G3DSA:3.40.50.GENE3D); IPR000178 (TIGRFAM); G3DSA:2.40.30.10 (GENE3D); IPR005225 (TIGRFAM); G3DSA:2.40.30.10 (GENE3D); IPR023115 (PFAM); mobidb-lite (MOBIDB_LITE); mobidb-lite (MOBIDB_LITE); IPR015760 (PANTHER); IPR000795 (PROSITE_PROFILES); IPR000178 (HAMAP); IPR044145 (CDD); cd01887 (CDD); cd03692 (CDD); IPR009000 (SUPERFAMILY); IPR…	P:GO:0006413; F:GO:0003743; F:GO:0003924; F:GO:0005525	P:translational initiation; F:translation initiation factor activity; F:GTPase activity; F:GTP binding
XP_023919969.1	112031506	uncharacterized protein LOC112031506	147	[INTERPRO, BLASTED, GO-SLIM]	10	1.70711e-98	89.35	2	F:GO:0003676; F:GO:0004518	F:nucleic acid binding; F:nuclease activity	NA	NA	IPR036397 (G3DSA:3.30.420.GENE3D); IPR002156 (PFAM); PTHR47074 (PANTHER); IPR044730 (CDD); IPR012337 (SUPERFAMILY)	F:GO:0003676; F:GO:0004523	F:nucleic acid binding; F:RNA-DNA hybrid ribonuclease activity
XP_023920344.1	112031867	putative leucine-rich repeat receptor-like serine/threonine-protein kinase At2g19230	681	[INTERPRO, BLASTED, GO-SLIM]	10	0	84.82	5	P:GO:0009987; P:GO:0036211; F:GO:0000166; F:GO:0005515; F:GO:0016301	P:cellular process; P:protein modification process; F:nucleotide binding; F:protein binding; F:kinase activity	NA	NA	PR00019 (PRINTS); IPR003591 (SMART); IPR000719 (SMART); G3DSA:3.30.200.20 (GENE3D); IPR024788 (PFAM); IPR032675 (G3DSA:3.80.10.GENE3D); IPR001245 (PFAM); G3DSA:1.10.510.10 (GENE3D); IPR001611 (PFAM); PTHR45631 (PANTHER); IPR000719 (PROSITE_PROFILES); IPR001611 (PROSITE_PROFILES); cd14066 (CDD); SSF52058 (SUPERFAMILY); IPR011009 (SUPERFAMILY)	P:GO:0006468; F:GO:0004672; F:GO:0005515; F:GO:0005524	P:protein phosphorylation; F:protein kinase activity; F:protein binding; F:ATP binding
XP_023920915.1	112032376	probable LRR receptor-like serine/threonine-protein kinase At3g47570	988	[INTERPRO, BLASTED, GO-SLIM]	10	0	95.67	5	P:GO:0009987; P:GO:0036211; F:GO:0000166; F:GO:0005515; F:GO:0016301	P:cellular process; P:protein modification process; F:nucleotide binding; F:protein binding; F:kinase activity	NA	NA	IPR003591 (SMART); IPR000719 (SMART); IPR001245 (PFAM); G3DSA:3.30.200.20 (GENE3D); IPR013210 (PFAM); IPR032675 (G3DSA:3.80.10.GENE3D); IPR001611 (PFAM); G3DSA:1.10.510.10 (GENE3D); PTHR27008 (PANTHER); IPR001611 (PROSITE_PROFILES); IPR000719 (PROSITE_PROFILES); IPR011009 (SUPERFAMILY); SSF52058 (SUPERFAMILY); SSF52047 (SUPERFAMILY)	P:GO:0006468; F:GO:0004672; F:GO:0005515; F:GO:0005524	P:protein phosphorylation; F:protein kinase activity; F:protein binding; F:ATP binding
XP_023920939.1	112032407	probable LRR receptor-like serine/threonine-protein kinase At3g47570	770	[INTERPRO, BLASTED, GO-SLIM]	10	0	89.3	5	P:GO:0009987; P:GO:0036211; F:GO:0000166; F:GO:0005515; F:GO:0016301	P:cellular process; P:protein modification process; F:nucleotide binding; F:protein binding; F:kinase activity	NA	NA	IPR003591 (SMART); IPR000719 (SMART); IPR032675 (G3DSA:3.80.10.GENE3D); IPR000719 (PFAM); IPR032675 (G3DSA:3.80.10.GENE3D); G3DSA:3.30.200.20 (GENE3D); G3DSA:1.10.510.10 (GENE3D); IPR001611 (PFAM); IPR032675 (G3DSA:3.80.10.GENE3D); PTHR27008 (PANTHER); IPR000719 (PROSITE_PROFILES); IPR001611 (PROSITE_PROFILES); SSF52047 (SUPERFAMILY); IPR011009 (SUPERFAMILY); SSF52058 (SUPERFAMILY)	P:GO:0006468; F:GO:0004672; F:GO:0005515; F:GO:0005524	P:protein phosphorylation; F:protein kinase activity; F:protein binding; F:ATP binding
XP_023921479.1	112032943	uncharacterized protein LOC112032943	323	[INTERPRO, BLASTED]	10	0	82.75	NA	NA	NA	NA	NA	mobidb-lite (MOBIDB_LITE); mobidb-lite (MOBIDB_LITE); mobidb-lite (MOBIDB_LITE); mobidb-lite (MOBIDB_LITE)	no GO terms	no GO terms
XP_023921516.1	112032975	G-type lectin S-receptor-like serine/threonine-protein kinase At4g03230	437	[INTERPRO, BLASTED, GO-SLIM]	10	0	96.44	4	P:GO:0009987; P:GO:0036211; F:GO:0000166; F:GO:0016301	P:cellular process; P:protein modification process; F:nucleotide binding; F:kinase activity	NA	NA	IPR000719 (SMART); IPR001245 (PFAM); G3DSA:1.10.510.10 (GENE3D); IPR021820 (PFAM); G3DSA:3.30.200.20 (GENE3D); mobidb-lite (MOBIDB_LITE); mobidb-lite (MOBIDB_LITE); PTHR27006 (PANTHER); IPR000719 (PROSITE_PROFILES); cd14066 (CDD); IPR011009 (SUPERFAMILY)	P:GO:0006468; F:GO:0004672; F:GO:0004674; F:GO:0005524	P:protein phosphorylation; F:protein kinase activity; F:protein serine/threonine kinase activity; F:ATP binding
XP_023921770.1	112033223	phospholipase A1-IIdelta	464	[INTERPRO, BLASTED, MAPPED, GO-SLIM]	10	0	88.77	3	P:GO:0006629; P:GO:0009056; F:GO:0016787	P:lipid metabolic process; P:catabolic process; F:hydrolase activity	EC:3.1.1.32	Phospholipase A(1)	IPR029058 (G3DSA:3.40.50.GENE3D); IPR002921 (PFAM); mobidb-lite (MOBIDB_LITE); mobidb-lite (MOBIDB_LITE); IPR033556 (PANTHER); cd00519 (CDD); IPR029058 (SUPERFAMILY)	P:GO:0006629; F:GO:0008970	P:lipid metabolic process; F:phospholipase A1 activity
XP_023921896.1	112033345	phospholipase A1-Igamma1, chloroplastic-like	270	[INTERPRO, BLASTED, MAPPED, GO-SLIM]	10	0	90.8	2	P:GO:0006629; F:GO:0016787	P:lipid metabolic process; F:hydrolase activity	EC:3.1	Acting on ester bonds	IPR002921 (PFAM); IPR029058 (G3DSA:3.40.50.GENE3D); PTHR31403 (PANTHER); cd00519 (CDD); IPR029058 (SUPERFAMILY)	P:GO:0006629; F:GO:0003824; F:GO:0004620; F:GO:0016298; F:GO:0016787; F:GO:0016788	P:lipid metabolic process; F:catalytic activity; F:phospholipase activity; F:lipase activity; F:hydrolase activity; F:hydrolase activity, acting on ester bonds
XP_023922328.1	112033787	allene oxide synthase 3-like	510	[INTERPRO, BLASTED, GO-SLIM]	10	0	98.18	3	P:GO:0006629; F:GO:0003824; F:GO:0005488	P:lipid metabolic process; F:catalytic activity; F:binding	NA	NA	IPR002403 (PRINTS); IPR036396 (G3DSA:1.10.630.GENE3D); IPR001128 (PFAM); mobidb-lite (MOBIDB_LITE); mobidb-lite (MOBIDB_LITE); PTHR24286 (PANTHER); cd11071 (CDD); IPR036396 (SUPERFAMILY)	P:GO:0006629; P:GO:0008152; P:GO:0008202; P:GO:0016125; P:GO:0044238; P:GO:0071704; P:GO:1901360; P:GO:1901615; F:GO:0003824; F:GO:0004497; F:GO:0005506; F:GO:0016491; F:GO:0016705; F:GO:0020037	P:lipid metabolic process; P:metabolic process; P:steroid metabolic process; P:sterol metabolic process; P:primary metabolic process; P:organic substance metabolic process; P:organic cyclic compound metabolic process; P:organic hydroxy compound metabolic process; F:catalytic activity; F:monooxygenase activity; F:iron ion binding; F:oxidoreductase activity; F:oxidoreductase activity, acting on pai…
XP_023922935.1	112034348	reticulon-like protein B22	180	[INTERPRO, BLASTED, MAPPED, GO-SLIM]	10	4.56908e-122	91.23	2	C:GO:0005783; C:GO:0016020	C:endoplasmic reticulum; C:membrane	NA	NA	IPR003388 (PFAM); IPR044177 (PANTHER)	no GO terms	no GO terms
XP_023922946.1	112034360	probable disease resistance protein At4g27220	1426	[INTERPRO, BLASTED, MAPPED, GO-SLIM]	10	0	74.92	1	F:GO:0000166	F:nucleotide binding	NA	NA	PR00364 (PRINTS); IPR003593 (SMART); IPR002182 (PFAM); IPR032675 (G3DSA:3.80.10.GENE3D); IPR027417 (G3DSA:3.40.50.GENE3D); IPR032675 (G3DSA:3.80.10.GENE3D); IPR032675 (G3DSA:3.80.10.GENE3D); IPR042197 (G3DSA:1.10.8.GENE3D); PTHR33463 (PANTHER); IPR027417 (SUPERFAMILY); SSF52058 (SUPERFAMILY); SSF52047 (SUPERFAMILY)	F:GO:0043531	F:ADP binding
XP_023923327.1	112034744	phospholipase A1-IIgamma-like	400	[INTERPRO, BLASTED, MAPPED, GO-SLIM]	10	0	90.69	3	P:GO:0006629; P:GO:0009056; F:GO:0016787	P:lipid metabolic process; P:catabolic process; F:hydrolase activity	EC:3.1.1.32	Phospholipase A(1)	IPR029058 (G3DSA:3.40.50.GENE3D); IPR002921 (PFAM); IPR033556 (PANTHER); cd00519 (CDD); IPR029058 (SUPERFAMILY)	P:GO:0006629; F:GO:0008970	P:lipid metabolic process; F:phospholipase A1 activity
XP_023923459.1	112034877	guanine nucleotide-binding protein-like NSN1	586	[INTERPRO, BLASTED, MAPPED, GO-SLIM]	10	0	91.87	3	F:GO:0000166; C:GO:0005730; C:GO:0016020	F:nucleotide binding; C:nucleolus; C:membrane	NA	NA	IPR006073 (PRINTS); IPR006073 (PFAM); IPR023179 (G3DSA:1.10.1580.GENE3D); IPR027417 (G3DSA:3.40.50.GENE3D); IPR014813 (PFAM); mobidb-lite (MOBIDB_LITE); mobidb-lite (MOBIDB_LITE); mobidb-lite (MOBIDB_LITE); mobidb-lite (MOBIDB_LITE); mobidb-lite (MOBIDB_LITE); PTHR11089 (PANTHER); IPR030378 (PROSITE_PROFILES); cd04178 (CDD); IPR027417 (SUPERFAMILY)	F:GO:0005525; C:GO:0005622; C:GO:0005634; C:GO:0005730; C:GO:0016020; C:GO:0031974; C:GO:0031981; C:GO:0043226; C:GO:0043227; C:GO:0043228; C:GO:0043229; C:GO:0043231; C:GO:0043232; C:GO:0043233; C:GO:0070013; C:GO:0110165	F:GTP binding; C:intracellular anatomical structure; C:nucleus; C:nucleolus; C:membrane; C:membrane-enclosed lumen; C:nuclear lumen; C:organelle; C:membrane-bounded organelle; C:non-membrane-bounded organelle; C:intracellular organelle; C:intracellular membrane-bounded organelle; C:intracellular non-membrane-bounded organelle; C:organelle lumen; C:intracellular organelle lumen; C:cellular anatomi…
XP_023924075.1	112035484	protein argonaute 5-like	820	[INTERPRO, BLASTED, MAPPED, GO-SLIM]	10	0	94.39	8	P:GO:0006139; P:GO:0006950; P:GO:0009605; P:GO:0009607; F:GO:0003723; F:GO:0004518; F:GO:0005515; C:GO:0005737	P:nucleobase-containing compound metabolic process; P:response to stress; P:response to external stimulus; P:response to biotic stimulus; F:RNA binding; F:nuclease activity; F:protein binding; C:cytoplasm	EC:3.1	Acting on ester bonds	IPR014811 (SMART); IPR003100 (SMART); IPR003165 (SMART); G3DSA:3.40.50.2300 (GENE3D); IPR032473 (PFAM); IPR003100 (PFAM); IPR032474 (PFAM); IPR003165 (PFAM); IPR032472 (PFAM); IPR014811 (PFAM); IPR036397 (G3DSA:3.30.420.GENE3D); G3DSA:2.170.260.10 (GENE3D); PTHR22891 (PANTHER); IPR003100 (PROSITE_PROFILES); IPR003165 (PROSITE_PROFILES); IPR045246 (CDD); cd02846 (CDD); IPR036085 (SUPERFAMILY); IPR…	P:GO:0008152; P:GO:0009892; P:GO:0010467; P:GO:0010468; P:GO:0010605; P:GO:0010608; P:GO:0010629; P:GO:0016441; P:GO:0019222; P:GO:0031047; P:GO:0035194; P:GO:0043170; P:GO:0048519; P:GO:0050789; P:GO:0060255; P:GO:0065007; P:GO:0071704; F:GO:0003676; F:GO:0005515; C:GO:0005622; C:GO:0005737; C:GO:0110165	P:metabolic process; P:negative regulation of metabolic process; P:gene expression; P:regulation of gene expression; P:negative regulation of macromolecule metabolic process; P:post-transcriptional regulation of gene expression; P:negative regulation of gene expression; P:post-transcriptional gene silencing; P:regulation of metabolic process; P:RNA-mediated gene silencing; P:ncRNA-mediated post-t…
XP_023924112.1	112035528	disease resistance protein At4g27190-like	1132	[INTERPRO, BLASTED, GO-SLIM]	10	0	77.33	2	F:GO:0000166; F:GO:0005515	F:nucleotide binding; F:protein binding	NA	NA	PR00364 (PRINTS); IPR003591 (SMART); IPR027417 (G3DSA:3.40.50.GENE3D); IPR002182 (PFAM); IPR032675 (G3DSA:3.80.10.GENE3D); IPR001611 (PFAM); IPR042197 (G3DSA:1.10.8.GENE3D); IPR032675 (G3DSA:3.80.10.GENE3D); PTHR33463 (PANTHER); SSF52058 (SUPERFAMILY); IPR027417 (SUPERFAMILY)	F:GO:0005515; F:GO:0043531	F:protein binding; F:ADP binding
XP_023924693.1	112036099	heavy metal-associated isoprenylated plant protein 28-like	153	[INTERPRO, BLASTED, MAPPED, GO-SLIM]	10	1.11062e-105	83.7	1	F:GO:0005488	F:binding	NA	NA	IPR006121 (PFAM); G3DSA:3.30.70.100 (GENE3D); IPR045181 (PANTHER); IPR006121 (PROSITE_PROFILES); IPR006121 (CDD); IPR036163 (SUPERFAMILY)	F:GO:0046872	F:metal ion binding
XP_023925801.1	112037221	APO protein 2, chloroplastic	450	[INTERPRO, BLASTED, MAPPED, GO-SLIM]	10	0	88.88	1	F:GO:0003723	F:RNA binding	NA	NA	IPR023342 (PFAM); PTHR10388 (PANTHER); IPR023342 (PROSITE_PROFILES); IPR023342 (PROSITE_PROFILES)	F:GO:0003676; F:GO:0003723; F:GO:0005488; F:GO:0097159; F:GO:1901363	F:nucleic acid binding; F:RNA binding; F:binding; F:organic cyclic compound binding; F:heterocyclic compound binding
XP_023925874.1	112037296	receptor-like protein EIX2	164	[INTERPRO, BLASTED]	10	6.4322e-116	79.68	NA	NA	NA	NA	NA	IPR032675 (G3DSA:3.80.10.GENE3D); IPR013210 (PFAM); PTHR48063 (PANTHER)	no GO terms	no GO terms
XP_023928164.1	112039526	uncharacterized protein LOC112039526	837	[INTERPRO, BLASTED, GO-SLIM]	10	0	92.8	2	F:GO:0003677; F:GO:0005515	F:DNA binding; F:protein binding	NA	NA	IPR008906 (PFAM); IPR003656 (PFAM); IPR007021 (PFAM); mobidb-lite (MOBIDB_LITE); PTHR32166 (PANTHER); IPR003656 (PROSITE_PROFILES); IPR012337 (SUPERFAMILY)	F:GO:0003677; F:GO:0046983	F:DNA binding; F:protein dimerization activity
XP_023928300.1	112039651	uncharacterized protein LOC112039651	261	[INTERPRO, BLASTED, GO-SLIM]	10	0	81.89	1	F:GO:0003824	F:catalytic activity	NA	NA	IPR005135 (PFAM); IPR036691 (G3DSA:3.60.10.GENE3D); PTHR33710 (PANTHER); IPR036691 (SUPERFAMILY)	F:GO:0003824	F:catalytic activity
XP_023928946.1	112040284	inactive receptor-like serine/threonine-protein kinase At2g40270	641	[INTERPRO, BLASTED, MAPPED, GO-SLIM]	10	0	84.91	6	P:GO:0009987; P:GO:0036211; F:GO:0000166; F:GO:0005515; F:GO:0016301; C:GO:0016020	P:cellular process; P:protein modification process; F:nucleotide binding; F:protein binding; F:kinase activity; C:membrane	EC:2.7.1	Transferring phosphorus-containing groups	IPR001611 (PFAM); G3DSA:3.30.200.20 (GENE3D); IPR032675 (G3DSA:3.80.10.GENE3D); IPR013210 (PFAM); G3DSA:1.10.510.10 (GENE3D); IPR001245 (PFAM); mobidb-lite (MOBIDB_LITE); mobidb-lite (MOBIDB_LITE); PTHR46084 (PANTHER); IPR000719 (PROSITE_PROFILES); SSF52058 (SUPERFAMILY); IPR011009 (SUPERFAMILY)	P:GO:0006468; F:GO:0004672; F:GO:0005515; F:GO:0005524	P:protein phosphorylation; F:protein kinase activity; F:protein binding; F:ATP binding
XP_023929726.1	112041050	putative disease resistance protein RGA3	532	[INTERPRO, BLASTED, GO-SLIM]	10	0	94.03	4	P:GO:0006950; P:GO:0009605; P:GO:0009607; F:GO:0000166	P:response to stress; P:response to external stimulus; P:response to biotic stimulus; F:nucleotide binding	NA	NA	PR00364 (PRINTS); IPR027417 (G3DSA:3.40.50.GENE3D); IPR002182 (PFAM); IPR036388 (G3DSA:1.10.10.GENE3D); G3DSA:1.20.5.4130 (GENE3D); IPR041118 (PFAM); IPR042197 (G3DSA:1.10.8.GENE3D); IPR044974 (PANTHER); IPR027417 (SUPERFAMILY)	P:GO:0006950; P:GO:0006952; P:GO:0009605; P:GO:0009607; P:GO:0043207; P:GO:0044419; P:GO:0050896; P:GO:0051707; P:GO:0098542; F:GO:0043531	P:response to stress; P:defense response; P:response to external stimulus; P:response to biotic stimulus; P:response to external biotic stimulus; P:biological process involved in interspecies interaction between organisms; P:response to stimulus; P:response to other organism; P:defense response to other organism; F:ADP binding
XP_023929862.1	112041184	probable disease resistance RPP8-like protein 2	497	[INTERPRO, BLASTED, MAPPED, GO-SLIM]	10	0	63.75	4	P:GO:0006950; P:GO:0009605; P:GO:0009607; F:GO:0005515	P:response to stress; P:response to external stimulus; P:response to biotic stimulus; F:protein binding	NA	NA	IPR032675 (G3DSA:3.80.10.GENE3D); IPR044974 (PANTHER); IPR001611 (PROSITE_PROFILES); SSF52047 (SUPERFAMILY)	P:GO:0006950; P:GO:0006952; P:GO:0009605; P:GO:0009607; P:GO:0043207; P:GO:0044419; P:GO:0050896; P:GO:0051707; P:GO:0098542; F:GO:0005515	P:response to stress; P:defense response; P:response to external stimulus; P:response to biotic stimulus; P:response to external biotic stimulus; P:biological process involved in interspecies interaction between organisms; P:response to stimulus; P:response to other organism; P:defense response to other organism; F:protein binding
XP_024165909.1	112172690	probable N-acetyl-gamma-glutamyl-phosphate reductase, chloroplastic	390	[INTERPRO, BLASTED, MAPPED, GO-SLIM]	10	0	95.84	5	P:GO:0009058; P:GO:0009987; F:GO:0000166; F:GO:0003824; F:GO:0005515	P:biosynthetic process; P:cellular process; F:nucleotide binding; F:catalytic activity; F:protein binding	EC:1.2.1.38	N-acetyl-gamma-glutamyl-phosphate reductase	IPR000534 (SMART); IPR000534 (PFAM); IPR012280 (PFAM); IPR000706 (TIGRFAM); G3DSA:3.40.50.720 (GENE3D); G3DSA:3.30.360.10 (GENE3D); PTHR32338 (PANTHER); IPR000706 (HAMAP); SSF55347 (SUPERFAMILY); IPR036291 (SUPERFAMILY)	P:GO:0006526; P:GO:0008652; F:GO:0003942; F:GO:0016620; F:GO:0046983; F:GO:0051287; F:GO:0070401	P:arginine biosynthetic process; P:amino acid biosynthetic process; F:N-acetyl-gamma-glutamyl-phosphate reductase activity; F:oxidoreductase activity, acting on the aldehyde or oxo group of donors, NAD or NADP as acceptor; F:protein dimerization activity; F:NAD binding; F:NADP+ binding
YP_004021161.1	9977868	photosystem I assembly protein ycf4	184	[INTERPRO, BLASTED, MAPPED, GO-SLIM]	10	5.45419e-126	99.78	4	P:GO:0015979; C:GO:0009507; C:GO:0009579; C:GO:0016020	P:photosynthesis; C:chloroplast; C:thylakoid; C:membrane	NA	NA	IPR003359 (PFAM); PTHR33288 (PANTHER); IPR003359 (HAMAP)	P:GO:0015979; C:GO:0009522; C:GO:0009579; C:GO:0016020	P:photosynthesis; C:photosystem I; C:thylakoid; C:membrane

## Sheet: Table S2. PrimersSangerSeq
Table S2. Designed Primers for CDS Sanger Sequence
Gen	Description	ID gene selected from Madristch et al. 2019	ID crenata	ID mollissima	Total Seq. Size	n primers per gene	Primer Name	Direction	Length	Sequence	Product Size	Minimum	Maximum	%GC	Hairpin Tm	Self Dimer Tm	Pair Dimer Tm	Tm
CG1	probable disease resistance protein At1g58602	POE45809.1	Ccr1.0Ag1556.1	GWHTANWH005259	3162	10	CG1_1F	forward	20	ACCTTTCACAACTGACCGGT	762	418	437	50	None	6.9	None	59.5
CG1	probable disease resistance protein At1g58602	POE45809.1	Ccr1.0Ag1556.1	GWHTANWH005259	3162	10	CG1_1R	reverse	20	CGCGACGATCAAGACGACTT	762	1160	1179	55	36.7	None	None	60.8
CG1	probable disease resistance protein At1g58602	POE45809.1	Ccr1.0Ag1556.1	GWHTANWH005259	3162	10	CG1_2F	forward	20	AGACAAAAGCAAGCTGGTGG	701	1025	1044	50	None	None	4.1	59
CG1	probable disease resistance protein At1g58602	POE45809.1	Ccr1.0Ag1556.1	GWHTANWH005259	3162	10	CG1_2R	reverse	20	AACCTCCAAGCACCACGATT	701	1706	1725	50	None	None	4.1	59.9
CG1	probable disease resistance protein At1g58602	POE45809.1	Ccr1.0Ag1556.1	GWHTANWH005259	3162	10	CG1_3F	forward	19	CCTCACCGGCTCAATCCTC	788	1557	1575	63.2	None	None	None	59.9
CG1	probable disease resistance protein At1g58602	POE45809.1	Ccr1.0Ag1556.1	GWHTANWH005259	3162	10	CG1_3R	reverse	20	TCAACCACCCTCAGCAATCC	788	2325	2344	55	None	None	None	60
CG1	probable disease resistance protein At1g58602	POE45809.1	Ccr1.0Ag1556.1	GWHTANWH005259	3162	10	CG1_4F	forward	20	ATCTGCGCTCTTACTTGGCC	732	2230	2249	55	None	9.7	None	60.5
CG1	probable disease resistance protein At1g58602	POE45809.1	Ccr1.0Ag1556.1	GWHTANWH005259	3162	10	CG1_4R	reverse	20	TTGGCATGGGGTCTTTCTCC	732	2942	2961	55	37.2	None	None	60
CG1	probable disease resistance protein At1g58602	POE45809.1	Ccr1.0Ag1556.1	GWHTANWH005259	3162	10	CG1_5F	forward	20	TGAAGCCTCTGTCAAGCCTT	762	2818	2837	50	None	None	None	59.2
CG1	probable disease resistance protein At1g58602	POE45809.1	Ccr1.0Ag1556.1	GWHTANWH005259	3162	10	CG1_5R	reverse	20	GGTTCAGGTAGCAGCTCCTT	762	3560	3579	55	30.9	None	None	59.4
CG2	cytochrome P450 CYP82D47-like	POE54072.1	Ccr1.0Lg4137.1	GWHTANWH033450	1366	6	CG2_1F	forward	21	AGGGACCATGTCATAGTCAAC	775	385	405	47.6	33.7	12.6	None	57.1
CG2	cytochrome P450 CYP82D47-like	POE54072.1	Ccr1.0Lg4137.1	GWHTANWH033450	1366	6	CG2_1R	reverse	20	GCCTCTCCGTCATTCCCATC	775	1140	1159	60	None	None	None	60.3
CG2	cytochrome P450 CYP82D47-like	POE54072.1	Ccr1.0Lg4137.1	GWHTANWH033450	1366	6	CG2_2F	forward	20	AAGAGCACAACAACCAAGCT	721	1030	1049	45	38.4	None	None	58.2
CG2	cytochrome P450 CYP82D47-like	POE54072.1	Ccr1.0Lg4137.1	GWHTANWH033450	1366	6	CG2_2R	reverse	21	ACTGTAGTGGACAAGAGGTCT	721	1730	1750	47.6	46.2	None	None	57.8
CG2	cytochrome P450 CYP82D47-like	POE54072.1	Ccr1.0Lg4137.1	GWHTANWH033450	726	6	CG2_3F	forward	23	TCTGCTTTCTAAGTGTGGTCTCA	726	2246	2268	43.5	None	None	9.2	59.4
CG2	cytochrome P450 CYP82D47-like	POE54072.1	Ccr1.0Lg4137.1	GWHTANWH033450	726	6	CG2_3R	reverse	20	GACTCTCGAAGCGTGAAAGC	726	2952	2971	55	37.4	None	9.2	59.3
CG4	heat shock cognate protein 80-like	POE91933.1	Ccr1.0Eg4723.1	GWHTANWH008338	2732	10	CG4_1F	forward	20	TCTATTGGCACGATGCTCTC	754	340	359	50	46.5	6.4	None	57.5
CG4	heat shock cognate protein 80-like	POE91933.1	Ccr1.0Eg4723.1	GWHTANWH008338	2732	10	CG4_1R	reverse	20	AGGAATTGAGGAAGAGGGCT	754	1074	1093	50	None	None	None	58
CG4	heat shock cognate protein 80-like	POE91933.1	Ccr1.0Eg4723.1	GWHTANWH008338	2732	10	CG4_2F	forward	20	TTGGGCTCATCCAAGCTGAA	765	979	998	50	43.7	None	None	59.6
CG4	heat shock cognate protein 80-like	POE91933.1	Ccr1.0Eg4723.1	GWHTANWH008338	2732	10	CG4_2R	reverse	20	TGCTGAGAACAAGGAGGACT	765	1724	1743	50	None	None	None	58.3
CG4	heat shock cognate protein 80-like	POE91933.1	Ccr1.0Eg4723.1	GWHTANWH008338	2732	10	CG4_3F	forward	20	TGGTGGAGTGATACCGAAGC	790	1619	1638	55	None	None	None	59.5
CG4	heat shock cognate protein 80-like	POE91933.1	Ccr1.0Eg4723.1	GWHTANWH008338	2732	10	CG4_3R	reverse	20	TACCTTGAGGAGCGTCGTCT	790	2389	2408	55	38.9	3.6	None	60.3
CG4	heat shock cognate protein 80-like	POE91933.1	Ccr1.0Eg4723.1	GWHTANWH008338	2732	10	CG4_4F	forward	22	TCTCTACAGTCTTCTCCACCCA	757	2315	2336	50	None	None	None	59.6
CG4	heat shock cognate protein 80-like	POE91933.1	Ccr1.0Eg4723.1	GWHTANWH008338	2732	10	CG4_4R	reverse	21	TGGGACTAAGGCTTTGTTGTT	757	3051	3071	42.9	None	15.2	None	57.7
CG4	heat shock cognate protein 80-like	POE91933.1	Ccr1.0Eg4723.1	GWHTANWH008338	343	10	CG4_5F	forward	23	ACCCACAAAACAAGTAAAACCCT	343	3669	3691	39.1	None	None	6.7	58.9
CG4	heat shock cognate protein 80-like	POE91933.1	Ccr1.0Eg4723.1	GWHTANWH008338	343	10	CG4_5R	reverse	20	CTTCGGAGACTTTGAGGGCA	343	3992	4011	55	34.3	None	6.7	59.7
CG6	putative Peroxidase 48	POF19195.1	Ccr1.0Ag1260.1	GWHTANWH005352	418	8	CG6_1F	forward	20	CAGCTCCTTTTTCCCGCTCT	422	473	492	55	None	None	30.3	60.3
CG6	putative Peroxidase 48	POF19195.1	Ccr1.0Ag1260.1	GWHTANWH005352	418	8	CG6_1R	reverse	22	CAAGAAAAAGGGGCAAACTTGT	422	869	890	40.9	31.9	None	30.3	58.1
CG6	putative Peroxidase 48	POF19195.1	Ccr1.0Ag1260.1	GWHTANWH005352	1847	8	CG6_2F	forward	21	ATAGCCCACAAAGTGACCTTT	560	1287	1307	42.9	41.6	None	None	57.5
CG6	putative Peroxidase 48	POF19195.1	Ccr1.0Ag1260.1	GWHTANWH005352	1847	8	CG6_2R	reverse	23	GCTTTAAACTGTTGCCAAAACCC	560	1821	1843	43.5	None	None	None	59.7
CG6	putative Peroxidase 48	POF19195.1	Ccr1.0Ag1260.1	GWHTANWH005352	1847	8	CG6_3F	forward	21	TGCTGGTCTGTTCTTGATCCT	750	1740	1760	47.6	None	None	None	59
CG6	putative Peroxidase 48	POF19195.1	Ccr1.0Ag1260.1	GWHTANWH005352	1847	8	CG6_3R	reverse	23	TCAACTCCATAAAACAAGAGGGA	750	2465	2487	39.1	None	None	None	57.4
CG6	putative Peroxidase 48	POF19195.1	Ccr1.0Ag1260.1	GWHTANWH005352	1847	8	CG6_4F	forward	21	CGATTCCACGACCCGATGATA	792	2343	2363	52.4	35.1	None	5.7	59.7
CG6	putative Peroxidase 48	POF19195.1	Ccr1.0Ag1260.1	GWHTANWH005352	1847	8	CG6_4R	reverse	22	CAGGCAAGAAATGTGGAAGTCA	792	3112	3133	45.5	None	None	5.7	59.1
CG8	oleosin 5-like	XP_023765886.1	Ccr1.0Dg4334.1	GWHTANWH026118	1324	4	CG8_1F	forward	21	CATGCCCTTTCATCACTTGCA	638	671	691	47.6	None	None	1	59.5
CG8	oleosin 5-like	XP_023765886.1	Ccr1.0Dg4334.1	GWHTANWH026118	1324	4	CG8_1R	reverse	21	TCAAGAGGGTCCTTCAGCTTC	638	1288	1308	52.4	None	3.5	1	59.4
CG8	oleosin 5-like	XP_023765886.1	Ccr1.0Dg4334.1	GWHTANWH026118	1324	4	CG8_2F	forward	20	GGCCTATGAGTGTCCCAACA	798	1199	1218	55	None	None	None	59.4
CG8	oleosin 5-like	XP_023765886.1	Ccr1.0Dg4334.1	GWHTANWH026118	1324	4	CG8_2R	reverse	20	TGTCTAACCCACCCTCTCCA	798	1975	1994	55	None	None	None	59.5
CG11	heat shock cognate protein 80-like	XP_023879721.1	Ccr1.0Fg0329.1	GWHTANWH021658	767	10	CG11_1F	forward	20	GCCCGAGTCTCCCTCAAAAA	775	433	452	55	40.5	None	None	60
CG11	heat shock cognate protein 80-like	XP_023879721.1	Ccr1.0Fg0329.1	GWHTANWH021658	767	10	CG11_1R	reverse	21	AGCTTGGCATATCAATCGTCA	775	1179	1199	42.9	None	None	None	57.8
CG11	heat shock cognate protein 80-like	XP_023879721.1	Ccr1.0Fg0329.1	GWHTANWH021658	2300	10	CG11_2F	forward	23	TGGGGACTATGTTTAGGTTGTCT	789	1602	1624	43.5	None	None	7.8	58.8
CG11	heat shock cognate protein 80-like	XP_023879721.1	Ccr1.0Fg0329.1	GWHTANWH021658	2300	10	CG11_2R	reverse	21	TCTCCTCAACCTTACCCTCCT	789	2370	2390	52.4	None	None	7.8	59.3
CG11	heat shock cognate protein 80-like	XP_023879721.1	Ccr1.0Fg0329.1	GWHTANWH021658	2300	10	CG11_3F	forward	20	TGAATACCTTGAGGAGCGCC	792	2212	2231	55	38.9	2.3	None	59.8
CG11	heat shock cognate protein 80-like	XP_023879721.1	Ccr1.0Fg0329.1	GWHTANWH021658	2300	10	CG11_3R	reverse	20	CTCTTGGTGGAGTGGTAGCG	792	2984	3003	60	None	None	None	60.1
CG11	heat shock cognate protein 80-like	XP_023879721.1	Ccr1.0Fg0329.1	GWHTANWH021658	2300	10	CG11_4F	forward	21	GGTCATCCGCAAGAATTTGGT	781	2824	2844	47.6	43	None	None	59.2
CG11	heat shock cognate protein 80-like	XP_023879721.1	Ccr1.0Fg0329.1	GWHTANWH021658	2300	10	CG11_4R	reverse	20	GGCAGTCTCGAAAAGCAGGA	781	3585	3604	55	None	None	None	60.3
CG11	heat shock cognate protein 80-like	XP_023879721.1	Ccr1.0Fg0329.1	GWHTANWH021658	2300	10	CG11_5F	forward	21	GGTGAGTATGGATGGACTGCC	504	3398	3418	57.1	None	None	None	60.2
CG11	heat shock cognate protein 80-like	XP_023879721.1	Ccr1.0Fg0329.1	GWHTANWH021658	2300	10	CG11_5R	reverse	21	TGACGCATCAAAGCAATAGCA	504	3881	3901	42.9	45.5	None	None	58.9
CG13	WRKY transcription factor WRKY24-like	XP_023888322.1	Ccr1.0Hg3066.1	GWHTANWH022813	2499 + 20	10	CG13_1F	forward	20	TGCACTTTCGCTCCTACTCC	791	781	800	55	None	None	None	59.8
CG13	WRKY transcription factor WRKY24-like	XP_023888322.1	Ccr1.0Hg3066.1	GWHTANWH022813	2499 + 20	10	CG13_1R	reverse	20	TCTTTTTGGTCGGTTTGGGC	791	1544	1563	50	None	None	None	59.3
CG13	WRKY transcription factor WRKY24-like	XP_023888322.1	Ccr1.0Hg3066.1	GWHTANWH022813	2499 + 20	10	CG13_2F	forward	21	AAGGCAGGCTAGGCAAAACAT	770	1363	1383	47.6	36.4	19.7	None	60.6
CG13	WRKY transcription factor WRKY24-like	XP_023888322.1	Ccr1.0Hg3066.1	GWHTANWH022813	2499 + 20	10	CG13_2R	reverse	22	GGCGATTCAAATGACCATCCAC	770	2105	2126	50	None	None	None	60.2
CG13	WRKY transcription factor WRKY24-like	XP_023888322.1	Ccr1.0Hg3066.1	GWHTANWH022813	2499 + 20	10	CG13_3F	forward	20	TCAGACCAAACCCACCCAAC	740	1930	1949	55	None	None	15.3	60.1
CG13	WRKY transcription factor WRKY24-like	XP_023888322.1	Ccr1.0Hg3066.1	GWHTANWH022813	2499 + 20	10	CG13_3R	reverse	20	CGGTGGGCTCCAATCAGAAT	740	2650	2669	55	34.2	None	15.3	60.1
CG13	WRKY transcription factor WRKY24-like	XP_023888322.1	Ccr1.0Hg3066.1	GWHTANWH022813	2499 + 20	10	CG13_4F	forward	22	TGTACCCATCATCAGACCTCCT	703	2584	2605	50	None	None	6.4	60
CG13	WRKY transcription factor WRKY24-like	XP_023888322.1	Ccr1.0Hg3066.1	GWHTANWH022813	2499 + 20	10	CG13_4R	reverse	20	CGGTTAGCTGTATGTGGTGC	703	3260	3279	55	None	None	6.4	59
CG13	WRKY transcription factor WRKY24-like	XP_023888322.1	Ccr1.0Hg3066.1	GWHTANWH022813	692 + 2	10	CG13_5F	forward	20	AGTCAACTGAGTCATGCACA	694	3392	3411	45	None	None	None	57.1
CG13	WRKY transcription factor WRKY24-like	XP_023888322.1	Ccr1.0Hg3066.1	GWHTANWH022813	692 + 2	10	CG13_5R	reverse	22	CGTGACCATTTTCTTCACCTCC	694	4062	4083	50	37	None	None	59.5
CG14	heat shock protein 83	XP_023890186.1	Ccr1.0Jg3185.1	GWHTANWH011982	1809	10	CG14_1F	forward	21	CAACCATCCACTGCTACCCTA	747	364	384	52.4	None	None	4.6	59.2
CG14	heat shock protein 83	XP_023890186.1	Ccr1.0Jg3185.1	GWHTANWH011982	1809	10	CG14_1R	reverse	20	TGTTGTTGGGCAGTTGAAGG	747	1091	1110	50	None	None	4.6	58.9
CG14	heat shock protein 83	XP_023890186.1	Ccr1.0Jg3185.1	GWHTANWH011982	1809	10	CG14_2F	forward	20	TTGCCCCTTAGAGCCTGTGC	722	826	845	60	38	None	None	62.5
CG14	heat shock protein 83	XP_023890186.1	Ccr1.0Jg3185.1	GWHTANWH011982	1809	10	CG14_2R	reverse	20	AGCTTTGTGAAGGGTGTGGT	722	1528	1547	50	None	None	None	59.7
CG14	heat shock protein 83	XP_023890186.1	Ccr1.0Jg3185.1	GWHTANWH011982	1809	10	CG14_3F	forward	21	TGCACTTCTTCACCAGGTTCT	740	1433	1453	47.6	None	None	None	59.5
CG14	heat shock protein 83	XP_023890186.1	Ccr1.0Jg3185.1	GWHTANWH011982	1809	10	CG14_3R	reverse	22	TGGCCTTATCCCAAATCCAAGT	740	2151	2172	45.5	None	3.3	None	59.7
CG14	heat shock protein 83	XP_023890186.1	Ccr1.0Jg3185.1	GWHTANWH011982	1107	10	CG14_4F	forward	21	GCATACTAGCATCAGTCCCCC	513	2477	2497	57.1	None	None	None	60
CG14	heat shock protein 83	XP_023890186.1	Ccr1.0Jg3185.1	GWHTANWH011982	1107	10	CG14_4R	reverse	21	GGCATGACTAAAGCAGGTACG	513	2969	2989	52.4	None	None	None	59.1
CG14	heat shock protein 83	XP_023890186.1	Ccr1.0Jg3185.1	GWHTANWH011982	1107	10	CG14_5F	forward	22	TCCTGACCTTGCTATTGTTCCC	773	2819	2840	50	None	None	None	60
CG14	heat shock protein 83	XP_023890186.1	Ccr1.0Jg3185.1	GWHTANWH011982	1107	10	CG14_5R	reverse	20	TCCTCGCTCGGTTTTGTGAA	773	3564	3583	50	None	None	None	59.9
CG16	two-component response regulator ARR2-like isoform X1	XP_023903646.1	Ccr1.0Eg0631.1	GWHTANWH006516	352	8	CG16_1F	forward	21	CGCAATCGTGTTCTTATCGGT	352	730	750	47.6	None	None	None	59.1
CG16	two-component response regulator ARR2-like isoform X1	XP_023903646.1	Ccr1.0Eg0631.1	GWHTANWH006516	352	8	CG16_1R	reverse	20	ATGGTGGCCCTTGTGATAGC	352	1062	1081	55	None	None	None	60.1
CG16	two-component response regulator ARR2-like isoform X1	XP_023903646.1	Ccr1.0Eg0631.1	GWHTANWH006516	643	8	CG16_2F	forward	21	TGGCAATTCGACCAGTTACCT	649	2481	2501	47.6	None	None	None	59.7
CG16	two-component response regulator ARR2-like isoform X1	XP_023903646.1	Ccr1.0Eg0631.1	GWHTANWH006516	643	8	CG16_2R	reverse	22	TGACTTCTCCAACTTGCACCAT	649	3102	3123	45.5	None	None	None	60.2
CG16	two-component response regulator ARR2-like isoform X1	XP_023903646.1	Ccr1.0Eg0631.1	GWHTANWH006516	1178	8	CG16_3F	forward	22	AGCCGTTATGATTGTTTGTGCA	706	3857	3878	40.9	None	None	None	59.4
CG16	two-component response regulator ARR2-like isoform X1	XP_023903646.1	Ccr1.0Eg0631.1	GWHTANWH006516	1178	8	CG16_3R	reverse	20	AGCGTTGCTTTGGTTTCCAC	706	4543	4562	50	33.9	None	None	59.9
CG16	two-component response regulator ARR2-like isoform X1	XP_023903646.1	Ccr1.0Eg0631.1	GWHTANWH006516	1178	8	CG16_4F	forward	20	GCTGGGGTGCAAAGACAAAG	728	4307	4326	55	None	None	5.6	60
CG16	two-component response regulator ARR2-like isoform X1	XP_023903646.1	Ccr1.0Eg0631.1	GWHTANWH006516	1178	8	CG16_4R	reverse	23	ACTCAGATAATCCAGCAAACTGC	728	5012	5034	43.5	45.5	None	5.6	59.1
CG17	transcription factor TCP9	XP_023908969.1	Ccr1.0Fg5431.1	GWHTANWH019191	1362	4	CG17_1F	forward	21	CCTCCCTTAACTTTCCCGAGA	766	943	963	52.4	None	None	None	58.8
CG17	transcription factor TCP9	XP_023908969.1	Ccr1.0Fg5431.1	GWHTANWH019191	1362	4	CG17_1R	reverse	20	TGATATTGGAGCGAGCCCAG	766	1689	1708	55	34.8	5.7	None	59.6
CG17	transcription factor TCP9	XP_023908969.1	Ccr1.0Fg5431.1	GWHTANWH019191	1362	4	CG17_2F	forward	20	CTCAAAATCCCAACCACGCC	743	1562	1581	55	None	None	None	59.8
CG17	transcription factor TCP9	XP_023908969.1	Ccr1.0Fg5431.1	GWHTANWH019191	1362	4	CG17_2R	reverse	20	ATACACTTCCCTCACGTGCG	743	2285	2304	55	32.1	11.7	None	60.1
CG18	probable glutathione S-transferase	XP_023909438.1	Ccr1.0Bg2126.1	GWHTANWH027503	602	4	CG18_1F	forward	20	CATAGGCGGTGGTGCTAGAC	602	529	548	60	34.5	None	None	60.2
CG18	probable glutathione S-transferase	XP_023909438.1	Ccr1.0Bg2126.1	GWHTANWH027503	602	4	CG18_1R	reverse	23	TGACCACATTAAAATCCTCTCCA	602	1108	1130	39.1	None	None	None	57.5
CG18	probable glutathione S-transferase	XP_023909438.1	Ccr1.0Bg2126.1	GWHTANWH027503	753	4	CG18_2F	forward	23	ACCCTTTATCATAAAGGTAGCGA	753	1651	1673	39.1	44.1	27.7	None	57.1
CG18	probable glutathione S-transferase	XP_023909438.1	Ccr1.0Bg2126.1	GWHTANWH027503	753	4	CG18_2R	reverse	23	GGACCAAATACGTAATTTACCCC	753	2381	2403	43.5	35.5	None	None	57.2
CG20	serine/threonine-protein kinase SRK2A-like isoform X2	XP_023915745.1	Ccr1.0Dg1757.1	GWHTANWH024996	1919	10	CG20_1F	forward	20	GAGGGTCACACACAACTGTT	762	302	321	50	None	None	None	58
CG20	serine/threonine-protein kinase SRK2A-like isoform X2	XP_023915745.1	Ccr1.0Dg1757.1	GWHTANWH024996	1919	10	CG20_1R	reverse	20	TGCCGAAGTGATCTGTGGTT	762	1044	1063	50	None	None	None	59.6
CG20	serine/threonine-protein kinase SRK2A-like isoform X2	XP_023915745.1	Ccr1.0Dg1757.1	GWHTANWH024996	1919	10	CG20_2F	forward	23	TTTTCATGTTTTAGAGGACCCCA	750	880	902	39.1	None	None	None	57.9
CG20	serine/threonine-protein kinase SRK2A-like isoform X2	XP_023915745.1	Ccr1.0Dg1757.1	GWHTANWH024996	1919	10	CG20_2R	reverse	23	AAATCACAAATTTTCAAGCGTGG	750	1607	1629	34.8	None	None	None	57.3
CG20	serine/threonine-protein kinase SRK2A-like isoform X2	XP_023915745.1	Ccr1.0Dg1757.1	GWHTANWH024996	1919	10	CG20_3F	forward	20	GCAGCTGATCTCTGGTGTCA	785	1437	1456	55	42.7	20.4	None	59.8
CG20	serine/threonine-protein kinase SRK2A-like isoform X2	XP_023915745.1	Ccr1.0Dg1757.1	GWHTANWH024996	1919	10	CG20_3R	reverse	21	TGAAGCCAACCCTTTCACAGT	785	2200	2220	47.6	None	None	None	60.1
CG20	serine/threonine-protein kinase SRK2A-like isoform X2	XP_023915745.1	Ccr1.0Dg1757.1	GWHTANWH024996	654	10	CG20_4F	forward	21	ACGAGTGCAAGTTTGAGAGGG	654	2984	3004	52.4	None	None	None	60.5
CG20	serine/threonine-protein kinase SRK2A-like isoform X2	XP_023915745.1	Ccr1.0Dg1757.1	GWHTANWH024996	654	10	CG20_4R	reverse	21	AATCAGACATGGTAGCTGCAA	654	3617	3637	42.9	None	3.6	None	57.6
CG20	serine/threonine-protein kinase SRK2A-like isoform X2	XP_023915745.1	Ccr1.0Dg1757.1	GWHTANWH024996	499	10	CG20_5F	forward	20	ACAGCCATTGTTGGTCTTGC	499	4865	4884	50	45.6	None	0.4	59.3
CG20	serine/threonine-protein kinase SRK2A-like isoform X2	XP_023915745.1	Ccr1.0Dg1757.1	GWHTANWH024996	499	10	CG20_5R	reverse	22	CACCGCAAGAAAATATAGCCCT	499	5342	5363	45.5	43	None	0.4	58.8
CG21	UV-stimulated scaffold protein A homolog	XP_023917730.1	Ccr1.0Gg1654.1	GWHTANWH010553	620	8	CG21_1F	forward	20	AGCCCCACTAACTGCAATGC	649	1484	1503	55	None	None	8.6	61
CG21	UV-stimulated scaffold protein A homolog	XP_023917730.1	Ccr1.0Gg1654.1	GWHTANWH010553	620	8	CG21_1R	reverse	22	AGCATGGTTAGCCTAATCAGGG	649	2082	2103	50	42.9	11	8.6	59.9
CG21	UV-stimulated scaffold protein A homolog	XP_023917730.1	Ccr1.0Gg1654.1	GWHTANWH010553	1989	8	CG21_2F	forward	20	TAGGGCAGGGGGTGATTTGT	794	2289	2308	55	None	None	None	60.8
CG21	UV-stimulated scaffold protein A homolog	XP_023917730.1	Ccr1.0Gg1654.1	GWHTANWH010553	1989	8	CG21_2R	reverse	21	AAGCGGAATCTCTGAACCTGT	794	3062	3082	47.6	None	None	None	59.4
CG21	UV-stimulated scaffold protein A homolog	XP_023917730.1	Ccr1.0Gg1654.1	GWHTANWH010553	1989	8	CG21_3F	forward	21	AGAAGGGGAAAAGGTTCACGA	733	2919	2939	47.6	38.1	None	None	59.2
CG21	UV-stimulated scaffold protein A homolog	XP_023917730.1	Ccr1.0Gg1654.1	GWHTANWH010553	1989	8	CG21_3R	reverse	21	TCTCAGGTCTCTTCTCTGACA	733	3631	3651	47.6	34.3	None	None	57.2
CG21	UV-stimulated scaffold protein A homolog	XP_023917730.1	Ccr1.0Gg1654.1	GWHTANWH010553	1989	8	CG21_4F	forward	20	AGCTTGAAAGTCACTGGGGT	793	3485	3504	50	None	None	None	59.2
CG21	UV-stimulated scaffold protein A homolog	XP_023917730.1	Ccr1.0Gg1654.1	GWHTANWH010553	1989	8	CG21_4R	reverse	20	GGGTGCAATCAGTTTGAGGC	793	4258	4277	55	37.5	None	None	59.8

## Sheet: Table S3. SangerSeqData
Table S3. Features of CDS sequenced using Sanger sequencing
Gen	Primer	DNA	Product_Size	Quality	Expected_Product_Size	Diff
CG1	CG1_1F	Sur	731	37.07	762	31
CG1	CG1_1F	Sur	736	34.78	762	26
CG1	CG1_1F	Torito	733	94.95	762	29
CG1	CG1_1F	Torito	732	96.86	762	30
CG1	CG1_1R	Sur	718	96.38	762	44
CG1	CG1_1R	Sur	715	96.64	762	47
CG1	CG1_1R	Torito	717	99.58	762	45
CG1	CG1_1R	Torito	718	98.89	762	44
CG1	CG1_2F	Sur	654	98.32	701	47
CG1	CG1_2F	Torito	658	98.18	701	43
CG1	CG1_2R	Sur	650	98.31	701	51
CG1	CG1_2R	Torito	657	99.7	701	44
CG1	CG1_3F	Sur	767	99.22	788	21
CG1	CG1_3F	Torito	805	99.38	788	-17
CG1	CG1_3R	Sur	742	99.19	788	46
CG1	CG1_3R	Torito	742	99.73	788	46
CG1	CG1_4F	Sur	707	90.81	732	25
CG1	CG1_4F	Torito	695	98.56	732	37
CG1	CG1_4R	Sur	688	99.13	732	44
CG1	CG1_4R	Torito	696	97.56	732	36
CG1	CG1_5F	Sur	712	99.44	762	50
CG1	CG1_5F	Torito	715	99.44	762	47
CG1	CG1_5R	Sur	717	99.44	762	45
CG1	CG1_5R	Torito	719	98.33	762	43
CG2	CG2_1F	Sur	732	98.09	775	43
CG2	CG2_1F	Torito	731	98.5	775	44
CG2	CG2_1R	Sur	731	95.08	775	44
CG2	CG2_1R	Torito	733	99.73	775	42
CG2	CG2_2F	Sur	676	99.11	721	45
CG2	CG2_2F	Torito	675	99.26	721	46
CG2	CG2_2R	Sur	702	90.88	721	19
CG2	CG2_2R	Torito	678	99.12	721	43
CG2	CG2_3F	Sur	686	71.72	726	40
CG2	CG2_3F	Torito	683	73.06	726	43
CG2	CG2_3R	Sur	694	74.78	726	32
CG2	CG2_3R	Torito	680	94.85	726	46
CG4	CG4_1F	Sur	723	65.01	754	31
CG4	CG4_1F	Torito	726	63.22	754	28
CG4	CG4_1R	Sur	737	57.53	754	17
CG4	CG4_1R	Torito	735	53.61	754	19
CG4	CG4_2F	Sur	720	99.86	765	45
CG4	CG4_2F	Torito	722	98.2	765	43
CG4	CG4_2R	Sur	720	99.58	765	45
CG4	CG4_2R	Torito	722	98.89	765	43
CG4	CG4_3F	Sur	747	98.13	790	43
CG4	CG4_3F	Torito	743	99.06	790	47
CG4	CG4_3R	Sur	745	68.72	790	45
CG4	CG4_3R	Torito	745	99.6	790	45
CG4	CG4_4F	Sur	710	97.46	757	47
CG4	CG4_4F	Torito	712	97.61	757	45
CG4	CG4_4R	Sur	709	99.15	757	48
CG4	CG4_4R	Torito	712	99.16	757	45
CG4	CG4_5F	Sur	294	99.66	343	49
CG4	CG4_5F	Torito	291	23.37	343	52
CG4	CG4_5R	Sur	296	98.65	343	47
CG4	CG4_5R	Torito	298	10.07	343	45
CG6	CG6_1F	Sur	355	11.27	422	67
CG6	CG6_1F	Torito	360	87.78	422	62
CG6	CG6_1R	Sur	355	89.3	422	67
CG6	CG6_1R	Torito	409	68.46	422	13
CG6	CG6_2F	Sur	515	65.24	560	45
CG6	CG6_2F	Torito	510	99.22	560	50
CG6	CG6_2R	Sur	513	73.49	560	47
CG6	CG6_2R	Torito	507	99.41	560	53
CG6	CG6_3F	Sur	699	99.71	750	51
CG6	CG6_3F	Torito	698	99.86	750	52
CG6	CG6_3R	Sur	698	98.28	750	52
CG6	CG6_3R	Torito	699	99.28	750	51
CG6	CG6_4F	Sur	741	95.82	792	51
CG6	CG6_4F	Torito	744	93.41	792	48
CG6	CG6_4R	Sur	764	52.49	792	28
CG6	CG6_4R	Torito	755	48.34	792	37
CG8	CG8_1F	Sur	273	100	638	365
CG8	CG8_1F	Torito	270	100	638	368
CG8	CG8_1R	Sur	273	99.63	638	365
CG8	CG8_1R	Torito	275	99.64	638	363
CG8	CG8_2F	Sur	284	83.8	798	514
CG8	CG8_2F	Torito	285	99.65	798	513
CG8	CG8_2R	Sur	295	31.19	798	503
CG8	CG8_2R	Torito	295	89.83	798	503
CG11	CG11_1F	Sur	714	7.42	775	61
CG11	CG11_1F	Torito	702	25.21	775	73
CG11	CG11_1R	Sur	713	81.77	775	62
CG11	CG11_1R	Torito	760	47.89	775	15
CG11	CG11_2F	Sur	746	99.2	789	43
CG11	CG11_2F	Torito	746	97.72	789	43
CG11	CG11_2R	Sur	744	99.06	789	45
CG11	CG11_2R	Torito	740	98.92	789	49
CG11	CG11_3F	Sur	746	99.87	792	46
CG11	CG11_3F	Torito	750	98.53	792	42
CG11	CG11_3R	Sur	747	99.33	792	45
CG11	CG11_3R	Torito	0	NA	792	NA
CG11	CG11_4F	Sur	737	98.91	781	44
CG11	CG11_4F	Torito	737	97.96	781	44
CG11	CG11_4R	Sur	740	99.32	781	41
CG11	CG11_4R	Torito	741	96.76	781	40
CG11	CG11_5F	Sur	459	99.35	504	45
CG11	CG11_5F	Torito	457	91.68	504	47
CG11	CG11_5R	Sur	458	99.34	504	46
CG11	CG11_5R	Torito	456	10.31	504	48
CG13	CG13_1F	Sur	743	99.87	791	48
CG13	CG13_1F	Torito	757	32.5	791	34
CG13	CG13_1R	Sur	750	96.93	791	41
CG13	CG13_1R	Torito	740	85.41	791	51
CG13	CG13_2F	Sur	714	99.44	770	56
CG13	CG13_2F	Torito	712	99.44	770	58
CG13	CG13_2R	Sur	709	99.44	770	61
CG13	CG13_2R	Torito	710	99.3	770	60
CG13	CG13_3F	Sur	689	99.56	740	51
CG13	CG13_3F	Torito	686	99.27	740	54
CG13	CG13_3R	Sur	696	99.57	740	44
CG13	CG13_3R	Torito	691	99.42	740	49
CG13	CG13_4F	Sur	651	99.85	703	52
CG13	CG13_4F	Torito	657	45.81	703	46
CG13	CG13_4R	Sur	652	99.39	703	51
CG13	CG13_4R	Torito	649	93.37	703	54
CG13	CG13_5F	Sur	651	53.46	694	43
CG13	CG13_5F	Torito	649	55.78	694	45
CG13	CG13_5R	Sur	643	84.14	694	51
CG13	CG13_5R	Torito	641	83.62	694	53
CG14	CG14_1F	Sur	0	NA	747	NA
CG14	CG14_1F	Torito	699	99.71	747	48
CG14	CG14_1R	Sur	703	98.72	747	44
CG14	CG14_1R	Torito	755	74.57	747	-8
CG14	CG14_2F	Sur	0	NA	722	NA
CG14	CG14_2F	Torito	0	NA	722	NA
CG14	CG14_2R	Sur	703	98.01	722	19
CG14	CG14_2R	Torito	0	NA	722	NA
CG14	CG14_3F	Sur	691	99.71	740	49
CG14	CG14_3F	Torito	693	100	740	47
CG14	CG14_3R	Sur	695	99.57	740	45
CG14	CG14_3R	Torito	693	99.86	740	47
CG14	CG14_4F	Sur	463	99.78	513	50
CG14	CG14_4F	Torito	465	100	513	48
CG14	CG14_4R	Sur	469	99.57	513	44
CG14	CG14_4R	Torito	468	99.57	513	45
CG14	CG14_5F	Sur	680	56.62	773	93
CG14	CG14_5F	Torito	708	59.04	773	65
CG14	CG14_5R	Sur	718	69.5	773	55
CG14	CG14_5R	Torito	715	70.91	773	58
CG16	CG16_1F	Sur	303	98.35	352	49
CG16	CG16_1F	Torito	306	97.71	352	46
CG16	CG16_1R	Sur	302	98.34	352	50
CG16	CG16_1R	Torito	306	98.37	352	46
CG16	CG16_2F	Sur	0	NA	649	NA
CG16	CG16_2F	Torito	592	99.83	649	57
CG16	CG16_2R	Sur	594	73.91	649	55
CG16	CG16_2R	Torito	591	98.98	649	58
CG16	CG16_3F	Sur	680	97.06	706	26
CG16	CG16_3F	Torito	515	60.97	706	191
CG16	CG16_3R	Sur	669	97.16	706	37
CG16	CG16_3R	Torito	750	93.47	706	-44
CG16	CG16_4F	Sur	722	91.41	728	6
CG16	CG16_4F	Torito	666	99.55	728	62
CG16	CG16_4R	Sur	664	99.55	728	64
CG16	CG16_4R	Torito	660	99.39	728	68
CG17	CG17_1F	Sur	715	99.02	766	51
CG17	CG17_1F	Torito	714	99.86	766	52
CG17	CG17_1R	Sur	728	99.04	766	38
CG17	CG17_1R	Torito	721	99.72	766	45
CG17	CG17_2F	Sur	689	46.01	743	54
CG17	CG17_2F	Torito	692	99.86	743	51
CG17	CG17_2R	Sur	692	85.69	743	51
CG17	CG17_2R	Torito	703	98.15	743	40
CG18	CG18_1F	Sur	553	98.92	602	49
CG18	CG18_1F	Torito	551	99.46	602	51
CG18	CG18_1R	Sur	552	99.46	602	50
CG18	CG18_1R	Torito	550	98.91	602	52
CG18	CG18_2F	Sur	703	99.29	753	50
CG18	CG18_2F	Torito	706	98.58	753	47
CG18	CG18_2R	Sur	700	99.29	753	53
CG18	CG18_2R	Torito	709	98.17	753	44
CG20	CG20_1F	Sur	714	99.86	762	48
CG20	CG20_1F	Torito	714	69.89	762	48
CG20	CG20_1R	Sur	719	99.17	762	43
CG20	CG20_1R	Torito	0	NA	762	NA
CG20	CG20_2F	Sur	634	90.69	750	116
CG20	CG20_2F	Torito	704	99.15	750	46
CG20	CG20_2R	Sur	704	99.01	750	46
CG20	CG20_2R	Torito	710	95.77	750	40
CG20	CG20_3F	Sur	738	99.05	785	47
CG20	CG20_3F	Torito	742	98.79	785	43
CG20	CG20_3R	Sur	738	99.73	785	47
CG20	CG20_3R	Torito	741	98.52	785	44
CG20	CG20_4F	Sur	607	99.84	654	47
CG20	CG20_4F	Torito	607	99.84	654	47
CG20	CG20_4R	Sur	609	99.67	654	45
CG20	CG20_4R	Torito	610	97.38	654	44
CG20	CG20_5F	Sur	449	99.78	499	50
CG20	CG20_5F	Torito	452	99.12	499	47
CG20	CG20_5R	Sur	454	98.02	499	45
CG20	CG20_5R	Torito	453	99.12	499	46
CG21	CG21_1F	Sur	572	99.83	649	77
CG21	CG21_1F	Torito	571	99.82	649	78
CG21	CG21_1R	Sur	576	99.48	649	73
CG21	CG21_1R	Torito	574	99.48	649	75
CG21	CG21_2F	Sur	750	98.53	794	44
CG21	CG21_2F	Torito	749	99.33	794	45
CG21	CG21_2R	Sur	746	97.18	794	48
CG21	CG21_2R	Torito	747	98.13	794	47
CG21	CG21_3F	Sur	687	95.2	733	46
CG21	CG21_3F	Torito	688	95.2	733	45
CG21	CG21_3R	Sur	686	95.63	733	47
CG21	CG21_3R	Torito	686	95.77	733	47
CG21	CG21_4F	Sur	0	NA	793	NA
CG21	CG21_4F	Torito	750	99.6	793	43
CG21	CG21_4R	Sur	748	93.72	793	45
CG21	CG21_4R	Torito	747	92.64	793	46

## Sheet: Table S4. BLASTn CDS Sanger
Table S4. BLASTn of in silico CDS obtained by short-read mapping against CDS obtained by Sanger Sequencing
Query	Query Length (pb)	Subject	Max Score	Total Score	Query Cover	E value	Per.Ident
CG1_CDS_Map	2793	CG1_CDS_Sanger	4693	5026	0.98	0	0.9961
CG2_CDS_Map	1569	CG2_CDS_Sanger	2691	2691	0.99	0	0.9732
CG4_CDS_Map	2124	CG4_CDS_Sanger	3906	3906	0.99	0	0.9986
CG6_CDS_Map	1149	CG6_CDS_Sanger	1908	1908	1	0	0.9521
CG11_CDS_Map	2118	CG11_CDS_Sanger	3836	3836	1	0	0.9906
CG13_CDS_Map	1806	CG13_CDS_Sanger	3323	3323	1	0	0.9983
CG14_CDS_Map	2118	CG14_CDS_Sanger	3895	3895	1	0	0.9986
CG17_CDS_Map	1056	CG17_CDS_Sanger	1827	1827	0.94	0	0.996
CG18_CDS_Map	672	CG18_CDS_Sanger	1230	1230	1	0	0.9955
CG20_CDS_Map	1071	CG20_CDS_Sanger	1472	1815	0.91	0	1
CG21_CDS_Map	1983	CG21_CDS_Sanger	3446	3446	1	0	0.9763

## Sheet: Table S5. SSRs
Table S5. Simple sequence repeats within the CDS of the candidate genes
Gene ID	Pos from Finder	CDS Position	Cycle	Repeats	Sequence	Variability
CG1	153	154	2	3	AAAAAA	No
CG1	347	348	2	3	AAAAAA	No
CG1	1639	1640	2	3	AAAAAA	No
CG1	1759	1760	2	3	AAAAAA	No
CG1	1992	1993	2	3	CACACA	No
CG1	2006	2007	2	3	CTCTCT	No
CG1	2265	2266	2	3	TCTCTC	No
CG1	2481	2482	2	3	CTCTCT	No
CG2	426	427	2	3	CTCTCT	No
CG2	1065	1066	2	4	AGAGAGAG	No
CG2	1238	1239	2	3	TGTGTG	No
CG2	1295	1296	2	3	AGAGAG	No
CG3	94	95	2	3	AGAGAG	No
CG3	113	114	3	4	AGAAGAAGAAGA	No
CG3	166	167	3	3	CGTCGTCGT	No
CG3	280	281	3	5	ACAACAACAACAACA	Yes
CG3	296	297	3	4	CGACGACGACGA	Yes
CG3	354	355	2	3	AGAGAG	No
CG3	429	430	6	3	AAAGAGAAAGAGAAAGAG	Yes
CG3	645	646	2	3	AGAGAG	No
CG3	959	960	2	3	GAGAGA	No
CG3	1342	1343	2	3	CTCTCT	No
CG3	1710	1711	2	3	AGAGAG	No
CG4	685	686	3	3	AGGAGGAGG	No
CG4	700	701	3	4	AGGAGGAGGAGG	No
CG4	735	736	3	3	GAAGAAGAA	No
CG4	765	766	3	3	AAGAAGAAG	No
CG4	999	1000	3	3	AAGAAGAAG	No
CG4	1134	1135	2	3	AGAGAG	No
CG4	1423	1424	2	3	GAGAGA	No
CG4	1691	1692	3	3	GGTGGTGGT	No
CG4	1767	1768	2	3	GAGAGA	No
CG4	1943	1944	2	3	CTCTCT	No
CG5	0	1	3	3	ATGATGATG	No
CG5	147	148	2	3	ATATAT	No
CG5	217	218	2	3	AAAAAA	No
CG5	811	812	2	3	CTCTCT	No
CG5	835	836	2	3	AAAAAA	No
CG5	1118	1119	2	3	ACACAC	No
CG5	1477	1478	2	3	TATATA	No
CG5	1700	1701	2	3	AAAAAA	No
CG6	94	95	2	6	TCTCTCTCTCTC	No
CG6	130	131	3	3	CTTCTTCTT	No
CG6	353	354	2	3	AGAGAG	No
CG6	639	640	2	3	AGAGAG	No
CG6	664	665	2	3	CACACA	No
CG6	814	815	3	3	CTTCTTCTT	No
CG7	107	108	2	3	TATATA	No
CG7	566	567	2	3	AGAGAG	No
CG7	1175	1176	2	3	CACACA	No
CG7	1457	1458	2	3	GAGAGA	No
CG7	1597	1598	2	3	TTTTTT	No
CG7	2055	2056	2	3	CTCTCT	No
CG7	2098	2099	2	3	CACACA	No
CG7	2637	2638	2	3	TTTTTT	No
CG8						*
CG9	391	392	3	3	TGGTGGTGG	No
CG9	868	869	2	3	AGAGAG	No
CG9	1624	1625	3	3	AGAAGAAGA	No
CG9	1746	1747	2	3	AAAAAA	No
CG9	1775	1776	2	3	AGAGAG	No
CG10	162	163	2	4	CACACACA	No
CG10	858	859	2	4	CTCTCTCT	No
CG10	931	932	3	3	AGAAGAAGA	No
CG10	1334	1335	3	3	AAGAAGAAG	No
CG10	1344	1345	2	3	AAAAAA	No
CG10	1512	1513	2	4	ATATATAT	Yes
CG10	1626	1627	2	3	AAAAAA	No
CG10	1864	1865	2	4	CACACACA	No
CG10	2563	2564	2	3	CTCTCT	No
CG10	2922	2923	2	3	AAAAAA	No
CG11	424	425	3	3	ATGATGATG	No
CG11	440	441	2	3	TGTGTG	No
CG11	523	524	2	3	CTCTCT	No
CG11	656	657	3	3	TGATGATGA	No
CG11	751	752	2	3	AAAAAA	No
CG11	757	758	3	4	AGAAGAAGAAGA	No
CG11	1128	1129	2	3	AGAGAG	No
CG11	1463	1464	3	3	GAAGAAGAA	No
CG11	1600	1601	3	3	AGAAGAAGA	No
CG12	427	428	2	3	GAGAGA	No
CG12	435	436	2	3	TCTCTC	No
CG12	589	590	2	3	AGAGAG	No
CG12	736	737	2	3	GAGAGA	No
CG12	798	799	2	3	AAAAAA	No
CG12	1320	1321	2	3	ATATAT	No
CG12	1691	1692	2	3	AAAAAA	No
CG12	1816	1817	2	3	CACACA	No
CG13	180	181	2	3	GAGAGA	No
CG13	408	409	3	3	CAGCAGCAG	No
CG13	487	488	3	3	CAACAACAA	No
CG13	675	676	3	6	AACAACAACAACAACAAC	Yes
CG13	1188	1189	2	3	AAAAAA	No
CG13	1722	1723	3	3	CAACAACAA	Yes
CG14	76	77	3	3	TCATCATCA	No
CG14	173	174	2	3	GAGAGA	No
CG14	677	678	3	3	TGATGATGA	No
CG14	964	965	2	3	AGAGAG	No
CG14	1463	1464	3	3	GAAGAAGAA	No
CG14	1689	1690	3	3	GTGGTGGTG	No
CG14	2072	2073	3	3	GGAGGAGGA	No
CG15	127	128	2	4	AAAAAAAA	Yes
CG15	161	162	2	3	AAAAAA	No
CG15	321	322	2	3	AAAAAA	No
CG15	487	488	3	3	TGATGATGA	No
CG15	947	948	2	3	GAGAGA	No
CG15	1249	1250	2	3	AAAAAA	No
CG15	1263	1264	2	3	AAAAAA	No
CG15	1282	1283	2	3	AAAAAA	No
CG15	1398	1399	2	3	AAAAAA	No
CG15	1560	1561	2	4	ATATATAT	No
CG15	1753	1754	3	5	GAAGAAGAAGAAGAA	Yes
CG15	1876	1877	2	3	GTGTGT	No
CG15	1990	1991	2	3	AAAAAA	No
CG15	2252	2253	2	3	TTTTTT	No
CG15	3343	3344	2	3	GGGGGG	No
CG15	3556	3557	2	3	TTTTTT	No
CG16						*
CG17	27	28	3	3	GAAGAAGAA	No
CG17	140	141	3	4	GGAGGAGGAGGA	No
CG17	238	239	2	3	AGAGAG	No
CG17	616	617	3	3	CAGCAGCAG	Yes
CG17	627	628	3	6	CAACAACAACAACAACAA	Yes
CG17	777	778	2	3	ATATAT	No
CG17	867	868	2	3	CCCCCC	No
CG17	938	939	3	3	ACAACAACA	No
CG18	426	427	2	3	TTTTTT	No
CG19	644	645	3	3	GTTGTTGTT	No
CG19	688	689	2	3	GAGAGA	No
CG19	938	939	2	3	AGAGAG	No
CG19	960	961	2	3	GAGAGA	No
CG19	1850	1851	2	3	GAGAGA	No
CG19	2282	2283	2	3	AAAAAA	No
CG19	2423	2424	2	3	AAAAAA	No
CG19	2665	2666	3	3	CAACAACAA	No
CG19	2704	2705	3	3	CAACAACAA	No
CG20	138	139	2	3	AGAGAG	No
CG20	209	210	2	3	CACACA	No
CG20	306	307	2	3	TTTTTT	No
CG20	382	383	2	3	ACACAC	No
CG20	491	492	2	3	ATATAT	No
CG20	565	566	2	3	CTCTCT	No
CG20	711	712	2	3	TCTCTC	No
CG20	832	833	2	3	AGAGAG	No
CG20	850	851	2	3	TCTCTC	No
CG21	35	36	2	6	GAGAGAGAGAGA	No
CG21	519	520	2	3	GAGAGA	No
CG21	546	547	2	3	AGAGAG	No
CG21	959	960	3	3	GAAGAAGAA	No
CG21	1014	1015	3	3	GAAGAAGAA	No
CG21	1065	1066	2	3	GAGAGA	No
CG21	1155	1156	2	3	AAAAAA	No
CG21	1458	1459	2	3	GGGGGG	No
CG21	1632	1633	2	4	GAGAGAGA	No
CG21	1657	1658	2	3	AGAGAG	No
CG21	1912	1913	3	3	CAACAACAA	No
CG22	11	12	2	6	GAGAGAGAGAGA	No
CG22	495	496	2	3	GAGAGA	No
CG22	935	936	3	3	GAAGAAGAA	No
CG22	990	991	3	3	GAAGAAGAA	No
CG22	1041	1042	2	3	GAGAGA	No
CG22	1106	1107	2	3	AAAAAA	No
CG22	1131	1132	2	3	AAAAAA	No
CG22	1261	1262	2	3	CACACA	No
CG22	1608	1609	2	4	GAGAGAGA	No
CG22	1633	1634	2	3	AGAGAG	No
CG23	60	61	2	3	GTGTGT	No
CG23	300	301	2	3	AAAAAA	No
CG23	640	641	3	3	GGCGGCGGC	No
CG23	708	709	2	3	TTTTTT	No
CG23	873	874	2	3	TTTTTT	No
CG23	1013	1014	2	4	AGAGAGAG	No
CG23	1148	1149	2	3	TGTGTG	No
CG23	1598	1599	2	3	AGAGAG	No
CG23	1625	1626	2	3	CACACA	No
CG24	201	202	3	5	GGAGGAGGAGGAGGA	Yes
CG24	244	245	2	3	TCTCTC	No
CG24	307	308	3	3	CTCCTCCTC	No
CG24	329	330	6	5	GCCTCAGCCTCAGCCTCAGCCTCAGCCTCA	No
CG24	951	952	2	3	TTTTTT	No
CG24	1023	1024	2	3	TCTCTC	No
CG24	1416	1417	2	3	TGTGTG	No
CG24	1661	1662	2	3	GAGAGA	No
CG24	1748	1749	2	3	GTGTGT	No
CG24	2164	2165	2	3	AAAAAA	No
CG24	2540	2541	2	3	TCTCTC	No
CG24	2578	2579	3	3	TTGTTGTTG	No
CG24	2590	2591	2	3	AAAAAA	No
CG24	2748	2749	2	3	ACACAC	No
CG25	95	96	3	3	TGATGATGA	No
CG25	286	287	3	3	AAGAAGAAG	No
CG25	329	330	3	3	GAAGAAGAA	No
CG25	411	412	2	3	AAAAAA	No
CG25	450	451	2	3	AGAGAG	No
CG25	872	873	2	3	TGTGTG	No
CG25	993	994	2	3	TCTCTC	No
CG25	1185	1186	2	3	AAAAAA	No
CG25	1260	1261	2	4	TTTTTTTT	No
CG25	1382	1383	2	3	ATATAT	No
CG25	1556	1557	2	3	TGTGTG	No
CG25	1886	1887	3	4	GAAGAAGAAGAA	No
CG25	1958	1959	6	4	GAGGAAGAGGAAGAGGAAGAGGAA	Yes
CG25	1999	2000	3	3	AAGAAGAAG	Yes
CG25	2141	2142	2	3	AAAAAA	No
CG25	2278	2279	3	4	AGAAGAAGAAGA	No
CG25	2326	2327	3	3	CATCATCAT	No
CG25	2351	2352	2	3	TCTCTC	No
CG25	2410	2411	3	6	AGAAGAAGAAGAAGAAGA	Yes
CG25	2576	2577	2	3	ATATAT	No
CG25	2841	2842	3	3	ATGATGATG	No
CG25	2923	2924	2	3	AGAGAG	No
CG26	34	35	2	3	TCTCTC	No
CG26	84	85	3	4	ATCATCATCATC	Yes
CG26	139	140	2	3	AAAAAA	No
CG26	353	354	2	3	TCTCTC	No
CG26	533	534	3	3	TGATGATGA	No
CG26	1129	1130	2	4	AAAAAAAA	No
CG26	1277	1278	2	3	AAAAAA	No
CG26	1564	1565	2	4	ATATATAT	No
CG26	1719	1720	3	3	GGAGGAGGA	No
CG26	1868	1869	2	3	GTGTGT	No
CG26	1931	1932	2	3	AGAGAG	No
CG26	2022	2023	2	3	TGTGTG	No
CG26	2187	2188	2	3	AAAAAA	No
CG26	2513	2514	2	3	TCTCTC	No
CG26	2961	2962	2	3	AAAAAA	No
